# Supplementary material for: Impact of New Cardiovascular Events on Quality of Life and Hospital Costs in People With Cardiovascular Disease in the United Kingdom and United States
Source: J Am Heart Assoc. 2023 Sep 26;12(19):e030766. doi: 10.1161/JAHA.123.030766 (PMC7615160; doi:10.1161/JAHA.123.030766)
Supplement: Supplementary file 1 — Data S1–S3 Tables S1–S9 References 41–44 [file JAH3-12-e030766-s001.zip]

Archive with 2 entries (2 files):
- jah38831-sup-0002-DataS3.xlsm
- jah38831-sup-0001-Data S1, S2 & Tables S1 to S9.pdf
