# Supplementary material for: Impact of New Cardiovascular Events on Quality of Life and Hospital Costs in People With Cardiovascular Disease in the United Kingdom and United States
Source: J Am Heart Assoc. 2023 Sep 26;12(19):e030766. doi: 10.1161/JAHA.123.030766 (PMC7615160; doi:10.1161/JAHA.123.030766)
Supplement: Supplementary file 1 — Data S1–S3 Tables S1–S9 References 41–44 [file JAH3-12-e030766-s001.zip › jah38831-sup-0002-DataS3.xlsm]

## Sheet: Instructions
The calculators provided here can be used to predict annual hospital costs (in 2019 UK £ and US $) and UK and US health-related quality of life (EQ-5D utility scores) for people with history of cardiovascular disease
The calculators are based on the regression models presented in the following manuscript and when referring to them in publications, please cite the manuscript:
Lui N.M.J., Williams C., Keng M.J., Hopewell J.C., Sammons E., Chen F., Gray A., Bowman L., Sir Landray M.J., Mihaylova B; on behalf of the REVEAL Collaborative Group. Impact of new cardiovascular events on quality of life and hospital costs in people with cardiovascular disease in the UK and US. J Am Heart Assoc. 2023;12:e030766. DOI: 10.1161/JAHA.123.030766
Full descriptions of the study population and the QoL and annual hospital cost models are provided in the manuscript and supplementary materials.
How to use the calculators to predict the annual hospital cost and QoL of an individual:
1. Select appropriate characteristics from drop down lists provided in the light blue shaded cells.
2. Results are presented in the orange shaded cells
The calculators are set to initially generate results for the 'default' person profiles. The default person is a 67 years-old male, with previous MI history who never drank or smoked, had systolic blood pressure (SBP) of <125mmHg, body-mass index (BMI) of <25 kg/m2, glomerular filtration rate (GFR) of ≥60 mL/min/1.73m2, Urine Albumin-to-Creatinine Ratio (UACR) of <3 mg/mmol and no adverse event s…
Disclaimer: The calculators are freely available for use. They are offered "as is", without warranties of any kind.

## Sheet: UK Annual Cost Prediction
	Select from each of the drop down lists below						Death	Non-fatal adverse event(s)	num_other	smoking/ alcohol status	BMI	gender	Diastolic blood pressure (mmHg)	Previous CVD history	Glomerular filtrate rate (mL/min/1.73m2)	Urine Albumin-to-Creatinine Ratio (UACR, mg/mmol)
Fatal event in current annual period	Patient survives annual period		1				Patient survives annual period	No	0	Never	<25	Male	<75	Myocardial infarction (MI) only	<45	<3
Non-fatal adverse event(s)							Nonvascular death	Yes	1	Former	≥ 25 < 30	Female	≥ 75 < 85	Cerebrovascular disease (CEV) only	≥45 <60	≥ 3 < 30
Myocardial infarction (MI) ≤1 year	Yes		2				Vascular death		2	Current	≥ 30		≥ 85	Peripheral artery disease (PAD) only	≥60	≥ 30
Myocardial infarction (MI) >1 year	Yes		2						3					MI and CEV
Coronary revascularization (urgent) ≤1 year	Yes		2						4					MI and PAD
Coronary revascularization (urgent) >1 year	No		1											CEV and PAD
Coronary revascularization (non-urgent) ≤1 year1	No		1											MI, CEV and PAD
Coronary revascularization (non-urgent) >1 year	No		1											No MI, CEV nor PAD
Non-haemorrhagic stroke ≤1 year	No		1
Non-haemorrhagic stroke >1 year	No		1
Heart failure admission ≤1 year1	No		1
Heart failure admission >1 year	No		1
Non-coronary revascularization ≤1 year	No		1	Annual hospital costs (UK 2019 £)
Non-coronary revascularization >1 year	No		1		United Kingdom
Incident diabetes Any history	No		1	Mean annual hospital cost	6220.41
Incident cancer ≤1 year	No		1	Std. Error of mean cost	355.777
Incident cancer 1 - 2 years	No		1	Source of costs of hospital admissions used:
Incident cancer >2 years	No		1	NHS Reference Costs 2015-16, UK Department of Health.
Other disease history/events (prior to current annual period)				Then inflated to year 2019 using NHA cost index
Previous history of cardiovascular disease	Myocardial infarction (MI) only		1
Previous history of heart failure	No		1
Previous history of atrial fibrillation	No		1
Previous history of prior diaetes	No		1
Medication use
Medication use - amiodarone	No		1
Sociodemographic characteristics
Age in years	67
Gender	Male		1
Smoking status	Never		1
Alcohol status	Never		1
Body mass index (kg/m2)	<25		1
Glomerular filtrate rate (mL/min/1.73m2)	≥60		3
Urine Albumin-to-Creatinine Ratio (UACR, mg/mmol)	<3		1
Diastolic blood pressure (mmHg)	≥ 75 < 85		2
					10

## Sheet: US Annual Cost Prediction
	Select from each of the drop down lists below						Death	Non-fatal adverse event(s)	num_other	smoking/ alcohol status	BMI	gender	Diastolic blood pressure (mmHg)	Previous CVD history	Glomerular filtrate rate (mL/min/1.73m2)	Urine Albumin-to-Creatinine Ratio (UACR, mg/mmol)
Fatal event in current annual period	Patient survives annual period		1				Patient survives annual period	No	0	Never	<25	Male	<75	Myocardial infarction (MI) only	<45	<3
Non-fatal adverse event(s)							Nonvascular death	Yes	1	Former	≥ 25 < 30	Female	≥ 75 < 85	Cerebrovascular disease (CEV) only	≥45 <60	≥ 3 < 30
Myocardial infarction (MI) ≤1 year	No		1				Vascular death		2	Current	≥ 30		≥ 85	Peripheral artery disease (PAD) only	≥60	≥ 30
Myocardial infarction (MI) >1 year	No		1						3					MI and CEV
Coronary revascularization (urgent) ≤1 year	No		1						4					MI and PAD
Coronary revascularization (urgent) >1 year	No		1											CEV and PAD
Coronary revascularization (non-urgent) ≤1 year1	No		1											MI, CEV and PAD
Coronary revascularization (non-urgent) >1 year	No		1											No MI, CEV nor PAD
Non-haemorrhagic stroke ≤1 year	No		1
Non-haemorrhagic stroke >1 year	No		1
Heart failure admission ≤1 year1	No		1
Heart failure admission >1 year	No		1
Non-coronary revascularization ≤1 year	No		1	Annual hospital costs (US 2019 $)
Non-coronary revascularization >1 year	No		1		North America
Incident diabetes Any history	No		1	Mean annual hospital cost	684.095
Incident cancer ≤1 year	No		1	Std. Error of mean cost	28.9542
Incident cancer 1 - 2 years	No		1	Source of costs of hospital admissions used:
Incident cancer >2 years	No		1	Medicare payment data 2016 US
Other disease history/events (prior to current annual period)				Then inflated to year 2019 using US GDP index
Previous history of cardiovascular disease	Myocardial infarction (MI) only		1
Previous history of heart failure	No		1
Previous history of atrial fibrillation	No		1
Previous history of prior diaetes	No		1
Medication use
Medication use - amiodarone	No		1
Sociodemographic characteristics
Age in years	67
Gender	Male		1
Smoking status	Never		1
Alcohol status	Never		1
Body mass index (kg/m2)	<25		1
Glomerular filtrate rate (mL/min/1.73m2)	≥60		3
Urine Albumin-to-Creatinine Ratio (UACR, mg/mmol)	<3		1
Diastolic blood pressure (mmHg)	≥ 75 < 85		2
					10

## Sheet: UK and US QoL Prediction
	Select from the drop down lists below or enter value
Adverse event(s)
Cardiovascular disease	Myocardial infarction (MI) only	1
Non-haemorrhagic stroke	No history of event	1
Heart failure admission	≤1 year	2		Health-related quality of life					Cardiovascular disease	Non-haemorrhagic stroke	Heart failure admission	Non-coronary revascularization	Incident cancer	disease hsitories	alcohol	smoking	Systolic blood pressure (mmHg)	bmi	Glomerular filtration rate	Urine Albumin-to-Creatinine Ratio (UACR, mg/mmol)	gender	Region
Non-coronary revascularization	≤1 year	2		Perspective	United Kingdom20	United States21			Myocardial infarction (MI) only	No history of event	No history of event	No history of event	No history of event	No	Never	Never	<125	<25	< 45	<3	Male	UK
Incident cancer	No history of event	1		Mean EQ-5D utility	0.785607	0.802565			Cerebrovascular disease (CEV) only	Any history	≤1 year	≤1 year	≤1 year	Yes	Former drinker	Former smoker	≥ 125 < 140	≥ 25 < 30	≥ 45 <60	≥ 3 < 30	Female	North America
Other disease history				Std. Error of mean	0.0178904	0.0213846			Peripheral artery disease (PAD) only		1 - 2 years	1 - 2 years	>1 year		Current drinker	Current smoker	≥ 140	≥ 30	≥ 60	≥ 30
Atrial fibrillation	No	1							MI and CEV		>2 years	>2 years
Diabetes	No	1		Sources for EQ-5D-5L value sets used:					MI and PAD
Sociodemographic characteristics				20Hernández Alava M, Pudney S, Wailoo A. Estimating the relationship between EQ-5D-5L and EQ-5D-3L: results from a UK population study. PharmacoEconomics. 2023;41:199–207.					CEV and PAD
Alcohol consumption	Never	1		21Pickard, A.S., et al., United States valuation of EQ-5D-5L health states using an international protocol. Value in Health, 2019. 22(8): p. 931-941.					MI, CEV and PAD
Smoking status	Never	1							None of MI, CEV, PAD
Systolic blood pressure (mmHg)	<125	1
Body mass index (kg/m2)	<25	1
Glomerular filtration rate (mL/min/1.73m2)	≥ 60	3
Urine Albumin-to-Creatinine Ratio (UACR, mg/mmol)	<3	1
Age (in years) category	67
Gender	Male	1
Region	UK	1
QoL at entry	1			1000

## Sheet: UK Cost regression results
		Part 1			Part 2						mean	st err
		Mean	SE		Mean	SE		parameter		part 1	1	0
1	Intercept	-1.86867	0.042646	-1.86867	1600.65	48.6412		1		part 2	6220.41	355.777			100% admissions
2	Myocardial infarction (MI) ≤1 year (ref:none)	7.43246	1.00495	7.43246	943.085	205.476		1		total	6220.41	355.777			Coronary revascularization (urgent) ≤1 year	1
3	Myocardial infarction (MI) >1 year (ref:none)	0.561014	0.101258	0.561014	693.815	270.367		1							Coronary revascularization (non-urgent) ≤1 year	0
4	Coronary revascularization (urgent) ≤1 year (ref:none)	0	0	0	2982.86	226.227		1							Heart failure admission ≤1 year	0
5	Coronary revascularization (urgent) >1 year (ref:none)	0.202769	0.113832	0	176.932	255.652		0			check p1 SE at intercept .				Non-coronary revascularization ≤1 year	0
6	Coronary revascularization (non-urgent) ≤1 year (ref:none)	0	0	0	2954.45	161.085		0			1.01827	OK, same as results in supplementary table
7	Coronary revascularization (non-urgent) >1 year (ref:none)	0.434329	0.0650968	0	646.453	203.684		0
8	Non-haemorrhagic stroke ≤1 year (ref:none)	4.67845	0.23191	0	1611.89	291.604		0
9	Non-haemorrhagic stroke >1 year (ref:none)	0.563419	0.0939575	0	432.347	276.947		0
10	Heart failure admission ≤1 year (ref:none)	0	0	0	1536.33	237.009		0
11	Heart failure admission >1 year (ref:none)	0.991901	0.0847202	0	1536.33	237.009		0
12	Non-coronary revascularization ≤1 year (ref:none)	0	0	0	4145.69	201.07		0
13	Non-coronary revascularization >1 year (ref:none)	0.610663	0.0709523	0	1330.06	225.665		0
14	Incident diabetes Any history (ref:none)	0.27074	0.0638508	0	0	0		0
15	Incident cancer ≤1 year (ref:none)	3.51965	0.083664	0	1189.09	117.141		0
16	Incident cancer 1 - 2 years (ref:none)	0.831546	0.074652	0	1189.09	117.141		0
17	Incident cancer >2 years (ref:none)	0.532863	0.0830123	0	1189.09	117.141		0
18	Vascular death (≤1 year) (ref:none)	1.32251	0.102833	0	844.482	352.61		0
19	Nonvascular death (≤1 year) (ref:none)	1.69625	0.0910745	0	1583.46	218.105		0
20	MI * vascular death (≤1 year) 3 (ref:none)	-6.59137	1.04535	0	-1569.97	545.656		0
21	Non-haemorrhagic stroke * vascular death (≤1 year) 3 (ref:none)	-2.36532	0.663824	0	0	0		0
22	Incident cancer * Nonvascular death (≤1 year) 3 (ref:none)	-1.50535	0.242326	0	0	0		0
23	Region - North America (ref: UK)	-0.486973	0.0295578	0	171.895	64.4252		0
24	Region - Other European countries (ref: UK)	-0.298861	0.0271643	0	617.738	68.6095		0
25	Diastolic blood pressure (mmHg) <75 (ref: ≥ 75 < 85)	0.10378	0.0257468	0	0	0		0
26	Diastolic blood pressure (mmHg) ≥ 85 (ref: ≥ 75 < 85)	-0.0342033	0.0288661	0	0	0		0
27	Previous CVD history - Cerebrovascular disease (CEV) only (ref: MI only)	0.114194	0.0359034	0	161.66	86.7101		0
28	Previous CVD history - Peripheral artery disease (PAD) only (ref: MI only)	0.0956661	0.0473376	0	326.483	119.431		0
29	Previous CVD history - MI and CEV (ref: MI only)	0.24004	0.0406806	0	-91.427	89.207		0
30	Previous CVD history - MI and PAD (ref: MI only)	0.292388	0.0647856	0	265.787	177.473		0
31	Previous CVD history - CEV and PAD (ref: MI only)	0.177228	0.0836427	0	576.69	248.687		0
32	Previous CVD history - MI, CEV and PAD (ref: MI only)	0.354247	0.106887	0	45.2947	194.8		0
33	Previous CVD history - No MI, CEV nor PAD (ref: MI only)	0.0753822	0.0433016	0	-132.449	101.58		0
34	Previous disease history - Heart failure (ref: none)	0.211057	0.0489719	0	470.989	143.123		0
35	Previous disease history - Atrial fibrillation (ref: none)	0.344788	0.0411187	0	400.708	119.622		0
36	Previous disease history - Prior diabetes (ref: none)	0.162831	0.0265314	0	198.056	70.5426		0
37	Medication use - Amiodarone(vs none)	0.297127	0.0784276	0	0	0		0
38	Age (per 10 years, centred at 67 years)	0.169222	0.0150571	0	115.636	33.2839		0
39	Female	0.19853	0.0318101	0	-11.7499	71.4365		0
40	Former Smoker (ref: never)	0.0949818	0.0244359	0	0	0		0
41	Current Smoker (ref: never)	0.0663105	0.0379436	0	0	0		0
42	Alcohol status - Former (ref: never)	0.0981528	0.0364222	0	0	0		0
43	Alcohol status - Current (ref: never)	-0.0809765	0.0252133	0	0	0		0
44	BMI ≥ 25 < 30 (ref: <25)	0.0340619	0.0327095	0	0	0		0
45	BMI ≥ 30 (ref: <25)	0.173366	0.0337938	0	0	0		0
46	Glomerular filtrate rate (mL/min/1.73m2) <45 (ref: ≥60)	0.206647	0.0568709	0	294.684	147.107		0
47	Glomerular filtrate rate (mL/min/1.73m2) ≥45 <60 (ref: ≥60)	0.0771312	0.0373066	0	275.336	101.823		0
48	Urine Albumin-to-Creatinine Ratio (UACR, mg/mmol) ≥ 3 < 30 (ref: <3)	0.136963	0.0284405	0	0	0		0
49	Urine Albumin-to-Creatinine Ratio (UACR, mg/mmol) ≥ 30 (ref: <3)	0.279788	0.0657641	0	0	0		0
50	Proportion of year censored (%)	-1.80144	0.0509673	0	-687.741	129.072		0

## Sheet: UK cost part 1 bs coef
Iteration	[1]	[2]	[3]	[4]	[5]	[6]	[7]	[8]	[9]	[10]	[11]	[12]	[13]	[14]	[15]	[16]	[17]	[18]	[19]	[20]	[21]	[22]	[23]	[24]	[25]	[26]	[27]	[28]	[29]	[30]	[31]	[32]	[33]	[34]	[35]	[36]	[37]	[38]	[39]	[40]	[41]	[42]	[43]	[44]	[45]	[46]	[47]	[48]	[49]
1	-1.79723	6.98631	0.557025	0	0.328666	0	0.349019	4.7297	0.711767	0	0.879723	0	0.420002	0.214452	3.49886	0.873714	0.483743	1.25118	1.60054	-6.15601	-1.96028	-1.13371	-0.494068	-0.304406	0.0521706	-0.0806817	0.179224	0.191204	0.26501	0.378431	0.12866	0.397726	0.089905	0.274322	0.325388	0.135386	0.366375	0.180545	0.168562	0.0873958	0.0910938	0.0902661	-0.0856689	-0.00955498	0.14981	0.172679	0.0864762	0.143276	0.185647
2	-1.84733	6.68171	0.47374	0	0.224047	0	0.433591	4.76593	0.623777	0	0.919415	0	0.692838	0.350183	3.55007	0.799359	0.535232	1.34451	1.70293	-5.93617	-2.66141	-1.91139	-0.471636	-0.298707	0.128718	-0.0145272	0.0855801	0.151817	0.263444	0.271941	0.220098	0.408984	0.0878503	0.185201	0.391549	0.154055	0.274969	0.165588	0.184928	0.123114	0.0245581	0.032047	-0.0781584	-0.00203122	0.133249	0.207016	0.0442601	0.167076	0.333612
3	-1.87999	6.88044	0.433506	0	0.425806	0	0.381821	4.4853	0.649788	0	0.949819	0	0.591816	0.289613	3.42446	0.778598	0.386733	1.44489	1.77322	-6.20298	-3.10265	-1.43715	-0.534764	-0.29338	0.119676	-0.0119314	0.147175	0.102533	0.281724	0.366055	0.390732	0.393937	0.107039	0.27436	0.332481	0.148842	0.290552	0.170784	0.170244	0.0946256	0.0753631	0.109854	-0.0921386	0.04647	0.152088	0.226943	0.0444843	0.174714	0.260348
4	-1.81471	8.47077	0.660694	0	0.0349554	0	0.536597	4.9529	0.573451	0	0.95051	0	0.541996	0.310348	3.63631	0.975594	0.438846	1.51023	1.71823	-7.9693	-2.82803	-1.45246	-0.478887	-0.323132	0.0949429	-0.0592691	0.0833601	0.0922843	0.234892	0.338755	0.187844	0.289798	0.106767	0.188826	0.382143	0.139862	0.305893	0.170809	0.167039	0.0784931	0.174102	0.0184494	-0.122882	0.0567493	0.184153	0.168498	0.0426813	0.138709	0.347065
5	-1.82814	9.11268	0.660358	0	0.057954	0	0.401637	4.83815	0.673169	0	1.10522	0	0.509176	0.356225	3.54259	0.821782	0.530449	1.27442	1.63932	-8.0877	-2.74353	-1.28711	-0.408212	-0.295027	0.0801328	-0.0524957	0.0885643	0.0979222	0.26558	0.277553	0.207376	0.421823	0.0536844	0.258875	0.3451	0.169893	0.325728	0.162846	0.134084	0.0933485	0.0831171	0.0630146	-0.0710674	0.0178009	0.104094	0.168032	0.0934502	0.175528	0.258493
6	-1.91175	7.87933	0.49741	0	0.253095	0	0.387413	4.70664	0.619636	0	0.946806	0	0.664469	0.19212	3.53578	0.892286	0.586972	1.2893	1.7698	-6.9565	-3.86253	-1.55141	-0.475059	-0.305934	0.111246	-0.00230408	0.0943979	0.0866607	0.215147	0.271666	0.112064	0.303433	0.0902021	0.250299	0.292807	0.155822	0.340589	0.184754	0.17387	0.13122	0.0850955	0.104831	-0.0750425	0.052256	0.214788	0.160908	0.134199	0.142541	0.234174
7	-1.85749	9.62731	0.626492	0	0.125919	0	0.519583	4.88139	0.555332	0	1.08233	0	0.606147	0.232511	3.60112	0.873343	0.555469	1.23737	1.71385	-8.91736	-3.55982	-1.67817	-0.485382	-0.293841	0.118663	-0.00797338	0.117898	0.0832633	0.220013	0.323273	-0.12295	0.306873	0.0304616	0.227612	0.324055	0.204623	0.370789	0.170684	0.181968	0.0934992	0.0705544	0.121775	-0.0932108	0.0153131	0.122204	0.25137	0.0487506	0.168448	0.226065
8	-1.92555	8.76084	0.594321	0	0.0645466	0	0.488478	4.38984	0.50308	0	0.901679	0	0.549654	0.456656	3.57312	0.804906	0.495247	1.21876	1.76038	-7.80495	-2.15874	-1.77627	-0.473961	-0.296259	0.123216	-0.0345125	0.101353	0.136802	0.156139	0.246486	0.20708	0.0756101	0.0438334	0.187033	0.347593	0.200212	0.285843	0.173182	0.211759	0.0846892	0.0694874	0.132388	-0.0384994	0.0571193	0.18592	0.276283	0.0799617	0.148081	0.208668
9	-1.83593	9.05668	0.75472	0	-0.0202892	0	0.377969	4.73427	0.408941	0	0.994569	0	0.657782	0.162912	3.4514	0.848058	0.510951	1.16563	1.7079	-8.18195	-3.53256	-1.65271	-0.51121	-0.332251	0.122908	-0.0764422	0.10558	0.127765	0.299343	0.316767	0.0429796	0.226245	0.10455	0.17668	0.310515	0.157723	0.289239	0.171503	0.201544	0.0659614	0.0493833	0.0857862	-0.0555151	0.0378509	0.162748	0.271078	0.0799013	0.131873	0.33222
10	-1.86505	7.30018	0.580827	0	0.154806	0	0.393205	4.72896	0.633498	0	0.940471	0	0.56506	0.342585	3.49483	0.843119	0.440778	1.25262	1.65751	-6.30569	-1.99007	-1.52221	-0.53571	-0.277884	0.0973362	-0.0338283	0.13251	0.192407	0.289544	0.362811	0.196151	0.575574	0.0492636	0.307685	0.272091	0.183779	0.350576	0.172667	0.254285	0.0935019	0.00139054	0.11443	-0.0904355	0.0479331	0.169433	0.204594	0.019779	0.0780325	0.15863
11	-1.89059	8.51373	0.520227	0	0.356688	0	0.483655	4.33169	0.57654	0	0.917442	0	0.732575	0.377532	3.57407	0.787557	0.629669	1.36303	1.82383	-7.87205	-2.09962	-1.41443	-0.4955	-0.264271	0.146706	-0.000683119	0.0432659	0.147601	0.231898	0.278476	0.0763275	0.335398	0.0346379	0.228241	0.355556	0.117555	0.239107	0.150048	0.242989	0.121404	0.0238872	0.097595	-0.0728742	-0.00774141	0.16064	0.170897	0.118863	0.151404	0.261045
12	-1.91392	7.94141	0.489614	0	0.264961	0	0.428206	5.03352	0.556185	0	1.20552	0	0.552743	0.23968	3.44765	0.819363	0.516604	1.24191	1.68237	-6.69592	-2.64898	-1.40007	-0.464173	-0.271118	0.0812145	-0.0164086	0.135555	0.193166	0.201461	0.208631	0.198741	0.331262	0.100135	0.139912	0.304257	0.199558	0.240073	0.1661	0.253535	0.10237	0.0702613	0.0999933	-0.0727217	0.0306609	0.155081	0.232769	0.11808	0.134061	0.268239
13	-1.84859	7.97776	0.517313	0	0.310955	0	0.394418	4.91447	0.491983	0	1.04517	0	0.562672	0.252725	3.52175	0.819473	0.576387	1.23165	1.73585	-7.30349	-3.44652	-1.39524	-0.515857	-0.330032	0.130265	-0.00118314	0.033833	0.101456	0.199545	0.30615	0.156043	0.344297	0.0507762	0.134231	0.395466	0.171788	0.26164	0.149934	0.28901	0.0736395	-0.0235432	0.117812	-0.0495484	0.0392167	0.141727	0.259556	0.102312	0.158976	0.160668
14	-1.86096	7.83117	0.57171	0	0.210807	0	0.472464	4.72099	0.424939	0	1.09597	0	0.64566	0.282757	3.50379	0.779883	0.519912	1.40618	1.73114	-6.86261	-2.30128	-1.44507	-0.531609	-0.331055	0.113859	-0.0414508	0.0295067	0.126169	0.232759	0.312269	0.0105211	0.390496	0.069589	0.17703	0.328683	0.140024	0.370832	0.170651	0.184265	0.104626	0.0366159	0.101784	-0.0663571	0.0446889	0.216686	0.236079	0.0914117	0.110486	0.239581
15	-1.91259	7.96147	0.573376	0	0.325953	0	0.382173	4.80673	0.637606	0	0.970205	0	0.717249	0.242498	3.40017	0.730627	0.490623	1.48406	1.5118	-7.23417	-2.82574	-1.13224	-0.500392	-0.324301	0.0981775	-0.0658263	0.13609	0.0751449	0.18815	0.305025	0.184738	0.361774	0.0112033	0.133025	0.291148	0.157615	0.338097	0.15874	0.173584	0.0921105	0.062711	0.13743	-0.0420145	0.0435616	0.230214	0.220983	0.0666459	0.191432	0.29198
16	-1.80736	7.45056	0.388024	0	0.280451	0	0.391241	4.27799	0.605513	0	1.06812	0	0.557619	0.257171	3.49686	0.827786	0.440543	1.53256	1.66925	-6.80148	-3.59233	-1.56492	-0.465356	-0.364601	0.123085	-0.0137644	0.0877514	0.0747918	0.23728	0.362238	0.063442	0.374696	0.110141	0.176304	0.373179	0.19964	0.198314	0.173012	0.142685	0.109245	0.0815191	0.0254911	-0.0777575	-0.0252246	0.0683302	0.190543	0.0757775	0.113723	0.314293
17	-1.94517	6.53304	0.365029	0	0.488614	0	0.517318	4.78368	0.667071	0	0.897275	0	0.681731	0.264555	3.47584	0.806738	0.487209	1.32082	1.76302	-6.09044	-2.33619	-1.31754	-0.480389	-0.254301	0.117722	-0.0308355	0.0869971	0.0436149	0.224335	0.202502	0.216527	0.0813762	0.0550696	0.268415	0.369517	0.162622	0.419658	0.18651	0.238302	0.0979986	0.0919303	0.125967	-0.0407071	0.0478278	0.193153	0.203484	0.022859	0.118686	0.386398
18	-1.88065	7.77687	0.37739	0	0.374871	0	0.487679	4.53686	0.401674	0	0.921102	0	0.453673	0.198187	3.48491	0.991162	0.610655	1.43056	1.66872	-7.20006	-0.677453	-1.61523	-0.499581	-0.327119	0.0845943	-0.00337023	0.152497	0.129668	0.253151	0.283567	0.233911	0.392427	0.0638647	0.218732	0.360128	0.131658	0.322081	0.166952	0.182237	0.115789	0.00028289	0.130663	-0.0698044	0.0559972	0.181558	0.213024	0.0627777	0.152461	0.389551
19	-1.7851	5.41525	0.62682	0	0.163296	0	0.448078	4.87893	0.457696	0	1.12585	0	0.608064	0.252485	3.53854	0.767126	0.526488	1.1319	1.58127	-4.70996	-2.00277	-1.3499	-0.46721	-0.263714	0.0886516	-0.027513	0.11548	0.104511	0.220527	0.256757	0.201082	0.371298	0.12576	0.166931	0.260768	0.151162	0.381202	0.159636	0.172315	0.0824143	-0.00523261	0.0771322	-0.0820869	-0.0346662	0.110093	0.262493	0.0926104	0.104405	0.172917
20	-1.8224	8.44312	0.625594	0	0.166287	0	0.288064	4.93275	0.581286	0	0.942403	0	0.707081	0.321451	3.47436	0.848468	0.521713	1.42734	1.54797	-7.48951	-2.14129	-1.24452	-0.476007	-0.292763	0.122313	-0.0334004	0.102663	0.124996	0.205128	0.190292	0.0995805	0.383378	0.0476133	0.107942	0.34431	0.15626	0.202648	0.159484	0.217217	0.104331	0.0183375	0.0639867	-0.0971885	0.0234209	0.133556	0.185799	0.0634849	0.174254	0.22977
21	-1.85947	6.40108	0.704958	0	0.0948447	0	0.392351	4.7375	0.68984	0	0.88008	0	0.565131	0.304806	3.45513	0.911397	0.687774	1.22169	1.7208	-5.5088	-2.94117	-1.28168	-0.478149	-0.25571	0.101158	-0.0355202	0.166364	0.113823	0.265336	0.333306	0.103775	0.472135	0.16397	0.245315	0.383037	0.112497	0.2928	0.162243	0.177224	0.104344	0.0549705	0.102606	-0.0705171	0.00547769	0.151756	0.241804	0.11103	0.147663	0.184231
22	-1.90093	6.76799	0.530806	0	0.439089	0	0.502528	4.44208	0.531664	0	0.987932	0	0.548959	0.348	3.59996	0.824909	0.535189	1.35738	1.62976	-5.8244	-1.69033	-1.18938	-0.521804	-0.298088	0.112436	-0.0360496	0.121335	0.0488933	0.200267	0.312896	0.143503	0.169164	0.0557329	0.20917	0.337271	0.218278	0.191999	0.177918	0.226563	0.113177	0.108565	0.0657781	-0.062208	0.042724	0.187003	0.243827	0.1134	0.09671	0.167958
23	-1.87227	6.68241	0.62465	0	0.282735	0	0.437402	4.54893	0.414636	0	0.926148	0	0.542418	0.318066	3.64907	0.97617	0.544816	1.398	1.61225	-5.23307	-2.01598	-1.66132	-0.442511	-0.311703	0.139793	-0.00413928	0.0979009	0.0624828	0.268533	0.231491	0.317654	0.367445	0.00590364	0.191101	0.335217	0.166019	0.421466	0.158189	0.205218	0.0697719	0.0739411	0.152662	-0.072163	0.00709795	0.114854	0.170642	0.122687	0.181198	0.320765
24	-1.88031	6.01491	0.630061	0	0.149198	0	0.49561	4.52507	0.56866	0	0.974649	0	0.57258	0.248244	3.47691	0.859038	0.460097	1.39215	1.85474	-5.28368	-1.74423	-1.90675	-0.502596	-0.282983	0.0549096	-0.0971309	0.107779	0.133437	0.231745	0.281217	0.236694	0.350572	0.0827387	0.202658	0.313598	0.17391	0.377747	0.158482	0.222815	0.118297	0.096493	0.0184602	-0.104255	0.0490682	0.157086	0.216993	0.135252	0.149404	0.325552
25	-1.81209	8.1456	0.589084	0	0.224034	0	0.393223	4.67593	0.436697	0	0.948327	0	0.577262	0.266675	3.33063	0.894496	0.601985	1.22144	1.65357	-7.38977	-1.01784	-1.32184	-0.519847	-0.304774	0.1121	-0.00243176	0.125048	0.0542892	0.235306	0.31107	0.210018	0.244235	0.0532281	0.192553	0.292548	0.132861	0.412308	0.186007	0.226801	0.0787016	0.0317484	0.123668	-0.104917	0.00625537	0.137379	0.116946	0.0422271	0.178272	0.432806
26	-1.78376	5.24462	0.424772	0	0.386748	0	0.36789	4.44656	0.630583	0	1.0555	0	0.610529	0.148252	3.36106	0.791211	0.626548	1.44402	1.61058	-4.62075	-2.29392	-1.32017	-0.497517	-0.321644	0.0935476	-0.069951	0.105303	-0.0825891	0.199145	0.22369	0.172785	0.360101	0.0269857	0.22584	0.35945	0.172343	0.353274	0.174108	0.202961	0.093224	0.0777815	0.0600934	-0.117323	0.00869967	0.128698	0.142024	0.0808042	0.0997573	0.390649
27	-1.90085	6.34035	0.481613	0	0.25667	0	0.42363	4.86066	0.560606	0	0.867436	0	0.537441	0.273955	3.62749	0.824969	0.511214	1.53765	1.65432	-6.06487	-1.74001	-2.09138	-0.464497	-0.282532	0.098812	-0.0561725	0.185437	0.0710836	0.248294	0.323359	0.0798913	0.298761	0.132401	0.263853	0.358051	0.145053	0.343391	0.17814	0.181087	0.102671	0.0572667	0.111627	-0.0544955	0.0110262	0.200499	0.190426	0.0662121	0.149795	0.301664
28	-1.84877	5.91301	0.598066	0	0.128296	0	0.402158	4.71105	0.369001	0	1.07454	0	0.558258	0.302823	3.50421	0.876192	0.550375	1.24789	1.70835	-4.96589	-2.1854	-1.37175	-0.470637	-0.297816	0.0875142	-0.0679627	0.0848118	0.0361951	0.178242	0.31871	0.156801	0.382221	0.0106677	0.21852	0.327874	0.202463	0.252774	0.186661	0.188001	0.117794	0.114646	0.0966101	-0.0431759	0.00781088	0.14751	0.224674	0.0800072	0.0929367	0.148118
29	-1.95159	8.60737	0.370738	0	0.369625	0	0.430902	5.01561	0.59562	0	0.892493	0	0.559497	0.193295	3.62415	0.745529	0.489741	1.32031	1.54232	-7.68279	-3.99069	-1.33345	-0.461365	-0.255446	0.132341	0.0086678	0.154415	0.0686565	0.304098	0.314782	0.220093	0.214402	0.0638735	0.272247	0.382706	0.150229	0.277708	0.152266	0.214166	0.127545	0.0165246	0.128476	-0.0296818	0.047226	0.177429	0.244167	0.0524661	0.170235	0.479057
30	-1.83921	6.5576	0.541699	0	0.329016	0	0.567347	5.2778	0.517881	0	0.924081	0	0.574279	0.285558	3.6611	0.764702	0.545357	1.39487	1.78477	-5.82648	-2.94432	-1.59593	-0.493741	-0.303306	0.0858854	-0.0420103	0.106428	0.0675029	0.278063	0.274549	0.100951	0.407949	0.00562333	0.195383	0.279942	0.171783	0.313093	0.178911	0.1711	0.114097	0.0917733	0.121571	-0.0938638	0.0330253	0.176028	0.263487	0.0843642	0.122476	0.243666
31	-1.84895	8.60393	0.596289	0	0.240482	0	0.476371	4.67168	0.603616	0	1.00324	0	0.602209	0.263038	3.56783	0.771639	0.582022	1.30798	1.7047	-7.98207	-3.38789	-1.60361	-0.534941	-0.299612	0.0892534	-0.0523362	0.052279	0.108872	0.257698	0.322478	0.23353	0.372412	0.0471611	0.301759	0.360608	0.219324	0.257525	0.166302	0.193392	0.0586635	0.00237597	0.0852188	-0.0864957	0.0391169	0.167848	0.204979	0.101429	0.184505	0.285317
32	-1.91866	6.86014	0.595872	0	0.171815	0	0.376965	4.68572	0.627568	0	0.952949	0	0.47564	0.315287	3.57399	0.750449	0.428782	1.25335	1.76972	-5.75649	-2.75677	-1.2741	-0.486897	-0.243454	0.108612	-0.037941	0.147246	0.0226299	0.26831	0.320511	0.172881	0.383276	0.0131761	0.164924	0.313663	0.156164	0.16157	0.192484	0.179829	0.102338	0.0606314	0.0890487	-0.0680995	0.0678712	0.172944	0.189003	0.0983359	0.176746	0.280403
33	-1.86569	7.30409	0.507078	0	0.340928	0	0.379259	4.38589	0.546708	0	1.05006	0	0.710098	0.256842	3.53664	0.851476	0.562547	1.36624	1.65248	-6.63968	-2.54478	-1.54058	-0.501678	-0.277043	0.0698035	-0.078805	0.160507	0.0651883	0.20214	0.367014	0.165932	0.392699	0.123928	0.227898	0.346667	0.164134	0.197231	0.192444	0.187278	0.0346144	0.087716	0.0562332	-0.0443965	0.0377999	0.216487	0.205988	0.0454629	0.106646	0.253584
34	-1.79909	9.08024	0.597961	0	0.181598	0	0.516541	4.62111	0.615043	0	0.860309	0	0.569431	0.316941	3.38571	0.834691	0.582724	1.31263	1.78247	-8.29923	-2.48915	-1.46426	-0.560746	-0.310709	0.0735179	-0.0359842	0.102181	0.115875	0.240455	0.272404	0.238271	0.294888	0.0520667	0.234102	0.301792	0.146026	0.40413	0.160802	0.134911	0.0731337	0.0743341	0.132186	-0.115016	0.033333	0.212973	0.309292	0.128203	0.0860525	0.240845
35	-1.88689	8.68035	0.665991	0	0.172887	0	0.392902	4.71751	0.666971	0	1.04592	0	0.5441	0.280772	3.50057	0.748735	0.609915	1.14452	1.6841	-7.96937	-2.76799	-1.5085	-0.524098	-0.325376	0.126949	-0.0136909	0.109614	0.0627438	0.294955	0.241416	0.323819	0.396987	0.179064	0.159182	0.345106	0.194982	0.360817	0.179817	0.188972	0.0959083	0.0261246	0.0531019	-0.10542	0.0705952	0.19942	0.128818	0.0887706	0.101463	0.2083
36	-1.91008	7.74983	0.712959	0	0.231497	0	0.50659	4.73074	0.668566	0	0.935891	0	0.614063	0.215025	3.46227	0.895979	0.520021	1.19049	1.65401	-6.7571	-2.32285	-1.27359	-0.481906	-0.298744	0.126949	-0.0301041	0.0964206	0.0618086	0.2541	0.287313	0.226499	0.196503	0.102338	0.259081	0.329893	0.154279	0.369766	0.132313	0.199181	0.124718	0.0420184	0.14153	-0.0451279	0.0581583	0.195537	0.349258	0.128383	0.137962	0.288257
37	-1.88122	5.9267	0.531648	0	0.172295	0	0.426036	4.63125	0.613708	0	1.10458	0	0.569351	0.227569	3.56373	0.740813	0.612924	1.21625	1.6822	-4.99438	-3.59813	-1.63191	-0.531035	-0.318731	0.144471	0.00340423	0.0731592	0.0259354	0.281504	0.391135	0.170575	0.514738	0.0555684	0.233567	0.350041	0.163815	0.135321	0.164629	0.242338	0.0879883	0.0399398	0.0799332	-0.0508533	0.0300745	0.214072	0.202871	0.0722143	0.0976607	0.352387
38	-1.92029	6.76354	0.421024	0	0.230757	0	0.337404	4.53832	0.453887	0	0.988495	0	0.588533	0.208257	3.41753	0.935056	0.653419	1.49624	1.60332	-6.21528	-2.2584	-1.44619	-0.460468	-0.34078	0.113594	0.00891764	0.145243	0.147279	0.256657	0.270933	0.0834199	0.213313	0.123871	0.262387	0.287568	0.113598	0.2159	0.183587	0.223129	0.0781621	0.145136	0.101873	-0.0828561	0.103344	0.242228	0.1261	0.0904075	0.166265	0.299671
39	-1.86578	7.00845	0.493997	0	0.311421	0	0.465559	4.85683	0.38651	0	0.987798	0	0.743614	0.277185	3.56251	0.801007	0.472026	1.4322	1.73321	-6.25706	-2.69646	-1.53111	-0.469366	-0.269872	0.0767066	-0.100548	0.0860511	0.0376146	0.248285	0.147006	0.176304	0.34807	0.0837886	0.209394	0.463841	0.105936	0.250067	0.180499	0.176169	0.103345	0.102715	0.107775	-0.0628671	0.025417	0.213694	0.183472	0.0913523	0.136245	0.288781
40	-1.83102	7.7903	0.478347	0	0.203316	0	0.430144	4.54638	0.478803	0	0.788861	0	0.577518	0.295333	3.50209	0.873095	0.592526	1.56828	1.82726	-7.39937	-2.15548	-1.80493	-0.496348	-0.275261	0.110061	-0.0215813	0.129139	0.118149	0.293152	0.392981	0.29958	0.146488	0.067808	0.25561	0.384965	0.139415	0.258173	0.160975	0.163069	0.0436498	0.0530206	0.121726	-0.0870895	0.0203106	0.146223	0.203842	0.0684899	0.122414	0.184649
41	-1.85691	8.89595	0.653916	0	0.103195	0	0.397519	4.61608	0.509565	0	1.12643	0	0.530124	0.245717	3.51942	0.909275	0.365437	1.25703	1.69262	-8.25596	-2.4057	-1.7982	-0.497209	-0.255144	0.0839671	-0.0702224	0.138969	0.0716681	0.255518	0.304321	0.267084	0.394443	0.0540163	0.253712	0.355873	0.16516	0.191074	0.15357	0.183003	0.107222	0.0315005	0.0766983	-0.126525	0.055982	0.216752	0.141297	0.0358512	0.0728557	0.307141
42	-1.88198	7.3578	0.564842	0	0.269666	0	0.520853	4.86509	0.492251	0	0.86192	0	0.6563	0.286701	3.4192	0.833043	0.504213	1.32956	1.64554	-6.22733	-2.85493	-1.56452	-0.443436	-0.325474	0.0901689	-0.0232116	0.114707	0.0954738	0.179072	0.360543	0.240152	0.181576	0.0662681	0.212957	0.348344	0.103248	0.406696	0.149387	0.225524	0.0777908	0.047519	0.133356	-0.0298251	0.0394536	0.209078	0.206838	0.120896	0.0897191	0.23959
43	-1.83997	7.4572	0.5406	0	0.336259	0	0.396734	5.11573	0.417773	0	0.965662	0	0.502555	0.188244	3.5688	1.00271	0.455199	1.29913	1.64464	-6.3994	-2.80934	-1.20378	-0.52317	-0.367659	0.105777	-0.0470453	0.100405	0.0985771	0.290239	0.324949	0.189524	0.238904	0.026599	0.202011	0.341105	0.190862	0.137851	0.158371	0.242666	0.111534	0.0715014	0.113099	-0.0659948	-0.0121418	0.14103	0.278699	0.137199	0.0985874	0.139785
44	-1.9275	7.54735	0.409939	0	0.328639	0	0.414116	4.25803	0.483021	0	1.06198	0	0.537285	0.199405	3.50793	0.814235	0.602067	1.30668	1.67964	-6.46839	-1.92794	-1.68287	-0.472389	-0.267008	0.0631395	-0.0757876	0.0919051	0.0615161	0.2337	0.343078	0.242592	0.387231	0.0198872	0.252969	0.344322	0.199683	0.3275	0.190472	0.251938	0.102648	0.0767107	0.129033	-0.0360972	0.0490977	0.215865	0.137246	0.0260201	0.180947	0.191556
45	-1.82463	4.90177	0.454657	0	0.203807	0	0.466826	4.75563	0.610709	0	0.924975	0	0.536459	0.374097	3.41558	0.827439	0.445701	1.257	1.73461	-4.42783	-1.83769	-1.14342	-0.503092	-0.305862	0.121693	-0.0519887	0.136	0.124867	0.203716	0.185572	0.133053	0.441878	0.146359	0.230583	0.268527	0.151616	0.247069	0.160636	0.146872	0.108158	0.0613938	0.0715372	-0.0906242	0.0121533	0.196708	0.11198	0.0192292	0.133862	0.29757
46	-1.90007	9.05787	0.665507	0	0.125586	0	0.29356	4.37502	0.567014	0	1.03402	0	0.683549	0.153115	3.52995	0.892507	0.490944	1.32199	1.77698	-8.18538	-1.95024	-1.84497	-0.515691	-0.278838	0.122727	-0.00531201	0.0892418	0.0889221	0.25251	0.18089	0.170633	0.394101	0.0907478	0.236147	0.267405	0.173965	0.287962	0.188997	0.209165	0.0875807	0.137041	0.126561	-0.105909	0.0264268	0.207256	0.243243	0.129046	0.119304	0.233666
47	-1.93876	7.41956	0.409489	0	0.476853	0	0.448887	4.95713	0.612062	0	0.916086	0	0.519733	0.306541	3.51653	0.919153	0.455661	1.45993	1.72724	-6.71247	-2.6339	-1.69742	-0.432607	-0.284785	0.150709	-0.00399644	0.0948933	0.133071	0.24942	0.231759	0.12222	0.321951	0.0366583	0.264128	0.395423	0.164257	0.324142	0.166396	0.206445	0.0995627	0.0788903	0.0823452	-0.0903351	0.0666723	0.204779	0.206317	0.0835013	0.162045	0.244646
48	-1.88044	7.36619	0.54137	0	0.256321	0	0.356171	4.61121	0.460782	0	1.00302	0	0.588265	0.227035	3.51431	0.742823	0.475214	1.38508	1.642	-6.44173	-2.10364	-1.42424	-0.457816	-0.260394	0.104669	-0.0353421	0.111026	0.0457481	0.26703	0.317381	0.179397	0.227838	0.120081	0.1855	0.289917	0.152087	0.335148	0.174653	0.26208	0.11856	0.111175	0.111317	-0.0538978	-0.000318214	0.162923	0.149439	0.00871354	0.137916	0.348734
49	-1.94701	6.7989	0.656959	0	0.157838	0	0.449577	4.57327	0.455817	0	1.17259	0	0.584587	0.236928	3.49575	0.830537	0.558655	1.22483	1.6558	-6.22384	-1.09391	-1.51327	-0.457016	-0.280374	0.144554	-0.0404128	0.0689052	0.108975	0.232136	0.249494	0.288209	0.351238	0.0713918	0.124845	0.411987	0.171105	0.141129	0.186262	0.239187	0.10468	0.0846128	0.0465439	-0.0745839	0.0613755	0.220627	0.200566	0.0444278	0.173293	0.369389
50	-1.81205	7.09702	0.473735	0	0.249045	0	0.499635	4.72978	0.600773	0	0.99114	0	0.675985	0.292074	3.45319	0.825469	0.386328	1.41481	1.67091	-6.33257	-2.41395	-1.21959	-0.490105	-0.374676	0.112885	-0.010959	0.123015	0.00894449	0.299294	0.191928	0.066212	0.385701	0.0822683	0.252772	0.273729	0.164828	0.397453	0.145857	0.203125	0.108789	0.0814427	0.134792	-0.0757291	-0.034055	0.119597	0.240102	0.0798519	0.132011	0.307049
51	-1.90103	7.55674	0.596699	0	0.135873	0	0.382187	4.87133	0.55281	0	1.13522	0	0.681757	0.240841	3.54198	0.721579	0.368097	1.40742	1.72163	-6.81315	-3.36907	-1.66783	-0.570603	-0.354511	0.157669	-0.0108747	0.13764	0.0859128	0.258294	0.330545	0.265498	0.260258	-0.0256361	0.210142	0.363831	0.235364	0.187714	0.173464	0.167342	0.0708298	0.0596673	0.0918614	-0.0964983	0.0687852	0.223676	0.17437	-0.00571387	0.109209	0.29799
52	-1.81556	6.44029	0.502645	0	0.200096	0	0.409279	4.59041	0.47031	0	1.0649	0	0.670042	0.216672	3.55026	0.857029	0.523509	1.32926	1.65003	-5.58954	-1.35331	-1.67076	-0.503516	-0.317803	0.100864	-0.00780712	0.150309	0.082226	0.180334	0.299361	0.152561	0.287717	0.00446348	0.254397	0.364955	0.211738	0.0461944	0.182806	0.223782	0.0853414	0.107172	0.0543668	-0.0760122	-0.0059795	0.10939	0.191828	0.059283	0.115891	0.174428
53	-1.84863	5.96759	0.621716	0	0.159364	0	0.544948	4.48256	0.516072	0	1.01443	0	0.593689	0.384377	3.56328	0.806676	0.611393	1.39736	1.80043	-5.29299	-1.9978	-1.74632	-0.498927	-0.326058	0.104453	-0.00434608	0.0161173	0.0103541	0.193556	0.241886	-0.010741	0.200105	0.0637472	0.257484	0.373864	0.139023	0.228821	0.167918	0.279167	0.158064	0.0638707	0.12659	-0.0896743	0.000935759	0.15391	0.148543	0.0705881	0.107529	0.310774
54	-1.80183	9.22417	0.5244	0	0.256266	0	0.428804	4.9029	0.625834	0	1.03144	0	0.54396	0.162266	3.508	0.787635	0.504637	1.48129	1.5927	-8.98237	-3.14586	-0.931459	-0.457974	-0.305364	0.140013	-0.0113961	0.0801343	0.0538582	0.235294	0.313514	0.114831	0.386798	0.0411003	0.159133	0.514403	0.172104	0.190379	0.152233	0.196805	0.0864579	-0.00195669	0.0758095	-0.103487	-0.0430603	0.0955125	0.25393	0.0672202	0.111272	0.329835
55	-1.88387	7.34738	0.766478	0	-0.0133797	0	0.378306	4.99466	0.628953	0	0.971758	0	0.636115	0.352944	3.44121	0.832545	0.684989	1.60583	1.6589	-6.59915	-3.09252	-1.78229	-0.485259	-0.327054	0.109753	-0.0105866	0.111774	0.054324	0.226355	0.20179	0.13694	0.416219	0.0912737	0.30391	0.31648	0.155848	0.172787	0.174397	0.213251	0.102787	0.137659	0.120885	-0.092678	0.0497816	0.191459	0.21693	0.0893052	0.0969527	0.269617
56	-1.90811	9.21697	0.487317	0	0.304951	0	0.408406	5.14591	0.513558	0	1.08147	0	0.557599	0.302297	3.70856	0.879989	0.505816	1.36561	1.68076	-8.19075	-2.70182	-1.87511	-0.443689	-0.283074	0.128904	-0.0797223	0.138652	0.0523936	0.225994	0.329759	0.153555	0.294543	0.144151	0.134469	0.372329	0.152007	0.155605	0.186328	0.166106	0.119576	0.0472502	0.116659	-0.0777583	0.0607137	0.184574	0.200234	0.112103	0.165414	0.283072
57	-1.85758	9.22008	0.606387	0	0.310464	0	0.38269	4.8395	0.442403	0	1.06524	0	0.554604	0.143121	3.36822	0.785436	0.405328	1.41772	1.80504	-8.75471	-2.77111	-1.47946	-0.513364	-0.340079	0.0981846	0.0130411	0.111203	-0.0326226	0.198221	0.278627	0.326412	0.551998	0.105097	0.213805	0.309029	0.136099	0.29919	0.147683	0.223795	0.140955	0.066979	0.104514	-0.0876594	0.0350274	0.147863	0.199912	0.0977696	0.18208	0.235818
58	-1.88593	7.88856	0.476177	0	0.279492	0	0.408847	4.55132	0.659897	0	0.924824	0	0.547021	0.288658	3.58846	0.874196	0.539491	1.26143	1.64141	-7.31817	-2.82224	-1.73733	-0.488424	-0.305511	0.105496	-0.028065	0.0871551	0.148575	0.280797	0.305515	-0.0619587	0.496439	0.0626054	0.21029	0.2913	0.17768	0.435015	0.177807	0.149124	0.065414	0.0293454	0.121725	-0.0922428	0.095549	0.228868	0.202813	0.0816888	0.137059	0.094896
59	-1.86232	6.91517	0.351367	0	0.354055	0	0.555293	4.775	0.541426	0	0.909854	0	0.68762	0.312463	3.35137	0.918486	0.493023	1.16883	1.58256	-6.13035	-1.68836	-1.06462	-0.51371	-0.317098	0.0911443	-0.0646585	0.0859107	0.102533	0.244072	0.307573	0.12614	0.195912	0.0594753	0.210864	0.30324	0.172521	0.340664	0.179493	0.194381	0.0658786	0.0675969	0.106615	-0.0816124	0.0763012	0.226273	0.266114	0.0795082	0.156348	0.423598
60	-1.84406	7.37774	0.417539	0	0.377932	0	0.4537	4.58848	0.628728	0	0.905327	0	0.619646	0.326379	3.70023	0.911141	0.583551	1.19767	1.64895	-6.64948	-2.5707	-1.59256	-0.478045	-0.312668	0.140165	-0.0315371	0.117958	-0.0666645	0.200924	0.243866	0.282947	0.383924	0.0909548	0.321864	0.335003	0.174957	0.274129	0.16587	0.165943	0.0793549	0.0313701	0.109957	-0.0422586	-0.00302624	0.114632	0.24949	0.0894085	0.173293	0.355936
61	-1.83622	6.10916	0.636231	0	0.257828	0	0.294076	4.52863	0.444828	0	1.03023	0	0.605099	0.407323	3.74672	0.783757	0.608761	1.21122	1.93665	-5.55662	-2.9451	-1.76992	-0.520787	-0.2869	0.114816	-0.0417615	0.100126	0.103359	0.343163	0.278655	0.384179	0.221321	0.108882	0.330813	0.266522	0.177868	0.411462	0.166028	0.224443	0.0865327	0.000961365	0.0900504	-0.0995726	0.0132574	0.141903	0.24367	0.010546	0.15217	0.210666
62	-1.79385	7.37431	0.379378	0	0.404758	0	0.485874	4.62337	0.585037	0	0.920485	0	0.585351	0.223434	3.58775	0.931641	0.654167	1.43838	1.56388	-6.67203	-3.28626	-1.48251	-0.499083	-0.280293	0.109766	0.00777921	0.106699	0.0592897	0.212437	0.263386	0.23452	0.275135	0.106956	0.169075	0.370319	0.133003	0.397889	0.171354	0.184042	0.042656	0.052198	0.0757292	-0.119661	0.0225036	0.159338	0.223261	0.0707352	0.0889667	0.19561
63	-1.90805	9.31006	0.483816	0	0.160551	0	0.50189	4.45324	0.59815	0	1.12594	0	0.580587	0.309746	3.60989	0.714763	0.512167	1.28607	1.6833	-8.52888	-1.76248	-1.07514	-0.465808	-0.249708	0.107751	-0.0107445	0.121208	0.0613579	0.18802	0.284929	0.366494	0.381109	0.0785307	0.29418	0.368808	0.146172	0.344597	0.182615	0.199686	0.0958487	0.00181559	0.124291	-0.0797588	0.0379898	0.182094	0.109997	0.114145	0.147902	0.349928
64	-1.89886	8.12995	0.569316	0	0.159781	0	0.479454	4.92305	0.621361	0	1.00604	0	0.710411	0.221288	3.5167	0.829099	0.539052	1.22987	1.83498	-7.03213	-2.83579	-1.7816	-0.49208	-0.315045	0.0809273	-0.0395673	0.154025	0.100616	0.281287	0.358477	0.427643	0.381455	0.0658204	0.292885	0.360102	0.176223	0.250348	0.170485	0.202501	0.0435336	0.0446191	0.129578	-0.0542027	0.0500172	0.203039	0.230087	0.109804	0.118846	0.314154
65	-1.92636	7.68193	0.59424	0	0.119921	0	0.381037	4.67541	0.507939	0	0.76074	0	0.693788	0.343471	3.61697	0.878622	0.60159	1.21732	1.58071	-6.57956	-2.51114	-1.32383	-0.480368	-0.289517	0.119174	-0.00983443	0.1347	0.0262595	0.172686	0.348418	0.233185	0.415723	0.093974	0.20892	0.298438	0.200697	0.290084	0.173865	0.275577	0.104402	0.101582	0.12489	-0.0484436	0.0408882	0.136087	0.154896	0.0474135	0.168408	0.236585
66	-1.90268	8.43352	0.399318	0	0.386135	0	0.571683	4.85401	0.512595	0	0.967055	0	0.580335	0.423631	3.55148	0.725346	0.515598	1.38511	1.87752	-8.10758	-2.78995	-1.68988	-0.523441	-0.306556	0.0880932	-0.0813807	0.0954139	0.064113	0.233985	0.430864	0.204443	0.429015	0.0948338	0.250447	0.327452	0.171695	0.339513	0.122884	0.201394	0.0635066	0.0457541	0.154669	-0.0353972	0.0685042	0.17141	0.163564	0.0699221	0.167012	0.389796
67	-1.80457	5.84071	0.780071	0	0.0372177	0	0.435724	4.65256	0.612549	0	0.871799	0	0.579221	0.296114	3.57593	0.778201	0.604391	1.45257	1.6252	-4.68338	-3.44794	-1.66553	-0.464381	-0.319617	0.110466	-0.0681568	0.0579117	0.0370559	0.152245	0.22445	0.220471	0.178818	0.0364525	0.29308	0.408349	0.140523	0.354642	0.150334	0.200976	0.101875	0.0270536	0.0929784	-0.0969227	-0.0100739	0.136567	0.20764	0.132926	0.163889	0.303291
68	-1.91584	5.16306	0.543425	0	0.212458	0	0.407734	4.54482	0.3247	0	0.9166	0	0.630198	0.413396	3.52062	0.951569	0.482809	1.39467	1.71465	-4.25156	-2.49674	-1.4781	-0.452477	-0.298195	0.0930314	-0.0365605	0.0632609	0.129314	0.248163	0.246251	0.342881	0.290758	0.0194927	0.164509	0.345624	0.214233	0.236073	0.199352	0.163381	0.0546864	0.0252097	0.146936	-0.0249004	0.0452655	0.186611	0.17835	0.0746204	0.152848	0.308764
69	-1.89205	5.51971	0.633632	0	0.122525	0	0.397034	5.22055	0.514098	0	1.04661	0	0.574728	0.215459	3.46164	0.854181	0.637863	1.36186	1.66184	-5.16852	-3.35803	-1.08979	-0.448943	-0.269404	0.0939364	-0.00205378	0.0886297	0.0748659	0.246417	0.316786	0.442666	0.199208	0.0216532	0.210754	0.401884	0.181594	0.333421	0.182893	0.178931	0.0707204	0.0614164	0.110394	-0.036345	0.0062226	0.17295	0.19223	0.0889426	0.106743	0.280857
70	-1.94075	8.16024	0.444493	0	0.241381	0	0.439716	4.33511	0.459489	0	1.16908	0	0.562073	0.321929	3.60006	0.787088	0.645471	1.26589	1.75365	-6.98782	-1.87931	-1.58713	-0.414597	-0.301222	0.137785	-0.0297632	0.184634	0.0854639	0.252024	0.24537	0.227386	0.300546	0.0753468	0.180797	0.352538	0.146025	0.340633	0.175234	0.124725	0.0851466	0.0465448	0.130704	-0.059215	0.0995659	0.239967	0.143418	0.0704702	0.12739	0.143651
71	-1.92277	7.871	0.545455	0	0.303465	0	0.463758	4.78269	0.669673	0	0.996576	0	0.784656	0.228584	3.5517	0.95934	0.514101	1.18215	1.58807	-6.76334	-2.47864	-1.27075	-0.492004	-0.292748	0.106688	-0.0141524	0.152881	0.156376	0.224271	0.363588	0.128886	0.414817	0.0273122	0.182322	0.335486	0.158855	0.417327	0.183233	0.195566	0.10998	0.084156	0.1294	-0.0908608	0.0878626	0.206089	0.181226	0.0867481	0.0865048	0.318528
72	-1.82757	7.89061	0.542347	0	0.116173	0	0.496711	4.64457	0.620843	0	0.965079	0	0.528615	0.188166	3.55056	0.889641	0.568578	1.40409	1.76403	-7.30306	-2.4071	-1.35748	-0.499321	-0.298296	0.09916	-0.039085	0.122465	0.084655	0.235606	0.363554	0.131786	0.186914	0.0983298	0.17565	0.438858	0.0927664	0.237614	0.157746	0.133467	0.120494	0.102613	0.0871835	-0.0937542	0.00312377	0.167414	0.180637	0.011638	0.150185	0.243581
73	-1.87987	7.44507	0.496196	0	0.180838	0	0.43783	4.80325	0.779401	0	1.11902	0	0.633911	0.25428	3.37798	0.940303	0.55022	1.40719	1.64349	-6.27981	-2.60591	-0.935398	-0.541101	-0.326104	0.116162	-0.0538753	0.0742855	0.128814	0.232129	0.279173	-0.00862526	0.30409	0.0726139	0.20404	0.333007	0.169127	0.371992	0.14104	0.272899	0.110026	0.10414	0.0896262	-0.0679654	0.0520858	0.177409	0.278096	0.0582142	0.157197	0.279354
74	-1.73924	5.95644	0.356586	0	0.206665	0	0.506303	5.09164	0.460313	0	1.00765	0	0.582252	0.231558	3.47225	0.884062	0.654435	1.27904	1.65286	-5.48795	-2.74865	-1.36465	-0.504597	-0.348739	0.0467387	-0.0422909	0.0980622	0.0554557	0.211982	0.257634	0.143965	0.41473	0.0694171	0.204442	0.375109	0.147913	0.34612	0.155964	0.215708	0.0981631	-0.00468017	0.061925	-0.157745	-0.000812679	0.115908	0.249124	0.117939	0.0925301	0.230701
75	-1.81582	8.40744	0.609352	0	0.0913904	0	0.406184	4.47374	0.630043	0	1.00018	0	0.76806	0.268133	3.52072	0.802127	0.598875	1.2125	1.67939	-7.26095	-3.43854	-1.48277	-0.519323	-0.329009	0.0670601	-0.0130657	0.0770163	0.0565644	0.312032	0.310562	0.19525	0.340089	0.1026	0.192882	0.327789	0.158792	0.184381	0.15213	0.220531	0.0977889	0.0668607	0.123464	-0.0588372	0.0194961	0.129424	0.264114	0.0776001	0.147573	0.385975
76	-1.90445	7.6773	0.716127	0	0.0577584	0	0.465979	4.36152	0.571496	0	1.04102	0	0.673944	0.222541	3.4537	0.845171	0.598315	1.2125	1.46625	-6.58998	-1.47918	-1.21348	-0.482619	-0.284359	0.114767	-0.049356	0.107021	0.0563578	0.179726	0.347294	0.100753	0.319094	0.0668376	0.246007	0.348414	0.184675	0.278524	0.15066	0.211817	0.124843	0.070026	0.0391293	-0.0832291	0.0226017	0.168961	0.30686	0.0555351	0.170839	0.21098
77	-1.83577	7.19246	0.518343	0	0.296414	0	0.36889	4.91663	0.455138	0	0.978675	0	0.631869	0.243361	3.44415	0.856835	0.732034	1.34871	1.88911	-6.25701	-3.8071	-1.64357	-0.48457	-0.30176	0.0904406	-0.0426271	0.129953	0.145921	0.221468	0.269282	0.0854735	0.523475	0.104303	0.249286	0.415629	0.173163	0.170903	0.162822	0.22857	0.0308643	0.0020833	0.036019	-0.0622317	0.0280672	0.175054	0.215637	0.085246	0.111144	0.20589
78	-1.87224	7.51795	0.516796	0	0.234609	0	0.411683	4.7451	0.616672	0	1.14255	0	0.597815	0.215182	3.55831	0.87835	0.563996	1.23721	1.51142	-6.82829	-2.50573	-1.16795	-0.48431	-0.355232	0.117282	-0.0131892	0.166966	0.111849	0.240668	0.217123	0.145291	0.431745	0.148949	0.156446	0.4096	0.156305	0.150794	0.17237	0.179098	0.109483	0.0815877	0.101154	-0.0683936	0.0140086	0.200184	0.199608	0.118665	0.143045	0.190663
79	-1.89063	5.18792	0.554524	0	0.18431	0	0.457048	4.47785	0.637133	0	0.8579	0	0.546678	0.368885	3.38702	0.823869	0.525584	1.18176	1.58587	-4.47405	-3.03226	-1.5652	-0.486646	-0.309593	0.100745	-0.0108407	0.0966147	0.127608	0.253965	0.370659	0.208308	0.425376	0.096143	0.349027	0.400391	0.141978	0.279242	0.172856	0.197703	0.0911319	0.103913	0.117351	-0.0506344	0.0551398	0.149456	0.157419	0.0473011	0.0874024	0.430217
80	-1.95135	5.61136	0.642394	0	-0.0377798	0	0.533523	4.16423	0.612748	0	0.912159	0	0.489678	0.296265	3.46297	0.761414	0.545717	1.47366	1.84481	-5.19221	-2.58611	-1.42346	-0.480015	-0.281693	0.137275	-0.0148162	0.209943	0.124873	0.272494	0.354524	0.414415	0.339258	0.0633531	0.2255	0.361744	0.162977	0.307149	0.144478	0.183229	0.0974214	0.0437121	0.149494	-0.0780763	0.0680394	0.201529	0.188465	0.0707646	0.120898	0.32705
81	-1.9811	7.0041	0.795391	0	0.0467118	0	0.407745	4.56571	0.503356	0	0.839462	0	0.606858	0.205169	3.62359	0.74592	0.434412	1.24336	1.76049	-6.38581	-2.05061	-1.50542	-0.448478	-0.22848	0.0861184	-0.0400689	0.180787	0.0557216	0.24592	0.421075	0.342839	0.435308	0.115053	0.16661	0.329434	0.158559	0.26942	0.191021	0.210662	0.0915643	0.107649	0.12492	-0.0538228	0.0576169	0.241146	0.26494	0.10671	0.113979	0.261277
82	-1.96837	8.41204	0.601038	0	0.14139	0	0.450862	4.671	0.5751	0	1.08973	0	0.48195	0.172799	3.42262	0.910997	0.577119	1.28974	1.76458	-7.53227	-3.83034	-1.40002	-0.484997	-0.264863	0.124834	-0.0220496	0.122812	0.125972	0.272647	0.306516	0.0333941	0.479824	0.0773789	0.249088	0.345452	0.157384	0.281465	0.174181	0.245059	0.106834	0.0526558	0.156838	-0.053103	0.0692444	0.196515	0.194734	0.0831485	0.180839	0.361074
83	-1.84521	7.35237	0.541132	0	0.19458	0	0.353108	4.56354	0.471645	0	1.12705	0	0.686702	0.224372	3.60896	0.967576	0.63905	1.29502	1.76292	-6.34325	-2.01586	-1.46124	-0.500857	-0.339164	0.0661763	-0.062781	0.160215	0.135495	0.298823	0.318723	0.0616168	0.374408	0.0731634	0.234871	0.319519	0.194962	0.239508	0.157247	0.208913	0.0851536	0.0539522	0.104088	-0.0151837	0.0137581	0.174797	0.256883	0.0604825	0.0944291	0.121027
84	-1.83183	7.59711	0.461039	0	0.12565	0	0.563954	4.66139	0.283783	0	0.929402	0	0.764486	0.190079	3.57416	0.933124	0.51792	1.47247	1.7068	-6.59971	-3.61025	-1.54265	-0.504632	-0.33384	0.143073	0.0285484	0.18587	0.131171	0.201335	0.204804	-0.00911588	0.464397	0.0848466	0.189574	0.381751	0.154957	0.29661	0.143212	0.134293	0.112555	0.0615812	0.0586175	-0.101523	0.0212881	0.174238	0.258251	0.0803718	0.106381	0.220644
85	-1.84963	6.84218	0.447159	0	0.228002	0	0.535463	4.59629	0.496587	0	1.0413	0	0.64657	0.214218	3.69213	0.734464	0.504416	1.15529	1.78738	-6.03778	-3.14297	-1.34211	-0.513811	-0.335026	0.0950039	-0.0732785	0.0872157	0.0425983	0.259873	0.280138	0.12672	0.581077	0.139319	0.262816	0.337444	0.158633	0.239815	0.151981	0.158294	0.115785	0.0783389	0.0816796	-0.0658058	0.0291212	0.162708	0.195118	0.0809939	0.167036	0.235846
86	-1.89449	6.92527	0.623741	0	0.164973	0	0.402375	4.19305	0.643993	0	1.10031	0	0.681638	0.254528	3.52454	0.780687	0.438692	1.42627	1.78588	-6.23126	-1.75449	-1.4529	-0.489994	-0.305926	0.105709	-0.00952563	0.0867908	0.0694645	0.249156	0.253321	0.089684	0.286215	0.0871642	0.186589	0.308829	0.182556	0.269117	0.155165	0.169351	0.133834	0.0789095	0.0637107	-0.0651468	0.0296957	0.168419	0.0944631	0.0908421	0.133365	0.193266
87	-1.89473	6.36581	0.459761	0	0.257163	0	0.430586	4.9028	0.431276	0	0.857425	0	0.532366	0.257971	3.58619	0.872225	0.531476	1.19051	1.65653	-5.44409	-1.74596	-1.62958	-0.498092	-0.33373	0.152172	-0.00199345	0.172461	0.0805147	0.269688	0.391333	0.146996	0.597612	0.0576291	0.259756	0.304899	0.156063	0.298561	0.166414	0.188791	0.105515	0.111848	0.0810038	-0.0692083	0.0329663	0.159667	0.172498	0.0418044	0.153733	0.316245
88	-1.87369	6.48648	0.447824	0	0.359042	0	0.426399	4.45303	0.457294	0	0.985247	0	0.637558	0.209825	3.42855	0.814187	0.543695	1.298	1.79043	-5.68974	-2.45163	-1.69686	-0.487207	-0.284659	0.113566	-0.0227461	0.15508	0.160142	0.203079	0.328507	0.301494	0.297781	0.164607	0.158837	0.376719	0.135824	0.283939	0.158625	0.158598	0.0722651	0.035017	0.0872636	-0.099027	0.0477871	0.210015	0.223777	0.0428206	0.172871	0.354881
89	-1.90826	7.98722	0.553184	0	0.285352	0	0.370115	4.64746	0.670278	0	1.0398	0	0.606528	0.236783	3.75685	0.998545	0.445663	1.21109	1.72052	-7.12814	-1.45217	-2.03402	-0.488317	-0.278524	0.123184	-0.0180103	0.0818573	0.0994128	0.24133	0.316609	0.329628	0.300397	0.0371132	0.16205	0.392729	0.153835	0.355961	0.154855	0.248067	0.117032	0.0979898	0.124772	-0.0886078	0.0182235	0.176991	0.175226	-0.0033656	0.165519	0.257639
90	-1.8371	6.1984	0.537651	0	0.19889	0	0.545346	4.8809	0.640723	0	1.00948	0	0.672755	0.273077	3.50102	0.81949	0.480207	1.36375	1.75908	-5.24702	-3.18139	-1.52943	-0.474887	-0.283188	0.0494418	-0.0951109	0.0883617	-0.0208101	0.244976	0.340659	0.349403	0.35352	0.114821	0.15352	0.437422	0.123541	0.291382	0.178734	0.238638	0.0671175	0.0837781	0.13818	-0.0735583	0.0402493	0.19697	0.108335	0.0622126	0.160238	0.254736
91	-1.87624	6.29079	0.500235	0	0.281604	0	0.369775	4.84992	0.655898	0	0.956434	0	0.520524	0.309225	3.49259	0.827079	0.434831	1.39942	1.74865	-5.72217	-2.58751	-1.22166	-0.436543	-0.291968	0.102032	-0.0321676	0.109571	0.162131	0.219118	0.235198	0.172371	0.305121	3.69611e-05	0.20407	0.355524	0.204654	0.165699	0.172747	0.181003	0.105131	0.0391188	0.0873366	-0.105589	0.0456173	0.161001	0.2379	0.0502551	0.148749	0.285008
92	-1.86891	9.11326	0.557344	0	0.142997	0	0.465878	4.6244	0.451027	0	1.19618	0	0.708924	0.314196	3.50553	0.766398	0.443585	1.37654	1.8382	-8.43649	-2.28805	-1.21846	-0.510461	-0.347652	0.136418	-0.0204909	0.0927356	0.0216784	0.267336	0.252646	0.163221	0.46448	0.11721	0.167634	0.341053	0.154846	0.244702	0.174801	0.195324	0.114092	0.0890328	0.0304642	-0.120871	0.0602354	0.16021	0.289641	0.0679296	0.15675	0.260246
93	-1.95508	7.48231	0.532515	0	0.159632	0	0.463918	4.85073	0.578448	0	0.924905	0	0.552613	0.346215	3.65031	0.905885	0.340643	1.22713	1.89849	-6.36385	-1.83428	-1.47708	-0.485608	-0.25173	0.156332	-0.0228879	0.16465	0.119416	0.246671	0.30527	0.143568	0.24652	0.0352662	0.17441	0.419906	0.191872	0.215447	0.168643	0.178673	0.136808	0.101148	0.132983	-0.0695654	0.0668033	0.191757	0.178244	0.0566314	0.133677	0.149431
94	-1.86823	8.0166	0.344177	0	0.347775	0	0.386642	4.63281	0.513173	0	0.940151	0	0.606475	0.270808	3.43069	0.852884	0.399251	1.30307	1.59574	-6.85605	-3.02221	-1.29369	-0.507009	-0.293901	0.133902	-0.00278548	0.10321	0.0907488	0.296082	0.216308	0.290447	0.333394	0.0376663	0.233015	0.334268	0.180768	0.318698	0.164265	0.195171	0.0997942	0.0947918	0.1084	-0.0658514	0.0279853	0.155386	0.255705	0.0517643	0.14327	0.18292
95	-1.84193	8.96232	0.38156	0	0.317032	0	0.513303	4.62278	0.551274	0	1.17508	0	0.735871	0.200508	3.55366	0.686599	0.515987	1.26416	1.71933	-8.08748	-2.1693	-1.31382	-0.54392	-0.31277	0.13444	-0.00338926	0.132129	0.105811	0.253723	0.278438	0.130214	0.46543	0.0455911	0.137984	0.386022	0.195987	0.235641	0.17077	0.148469	0.112122	0.1277	-0.0127222	-0.117881	0.0224115	0.184689	0.184796	0.061828	0.123607	0.299499
96	-1.85364	6.12605	0.505006	0	0.19579	0	0.352974	4.96478	0.687368	0	1.06363	0	0.70038	0.249288	3.47258	0.822837	0.448235	1.33242	1.73988	-5.48803	-2.75814	-1.62996	-0.461782	-0.31138	0.116895	-0.0348465	0.117625	0.158953	0.247045	0.226105	0.300063	0.258025	0.0734847	0.195201	0.34008	0.188353	0.243906	0.166463	0.186982	0.12487	0.0564992	0.106448	-0.087689	-0.0106627	0.119326	0.271915	0.0490116	0.121539	0.271047
97	-1.85961	6.24052	0.684489	0	0.06287	0	0.444222	4.71754	0.621479	0	1.02346	0	0.673084	0.314342	3.62652	0.824325	0.654801	1.446	1.64859	-5.80419	-1.75064	-1.47756	-0.491199	-0.307664	0.098531	-0.049607	0.105582	0.00918049	0.22454	0.275211	0.270881	0.323767	0.101252	0.231935	0.366477	0.141907	0.179184	0.180459	0.221211	0.0982053	0.087016	0.0840739	-0.0952093	0.0439911	0.188024	0.184345	0.0542461	0.121536	0.2959
98	-1.80549	7.44394	0.543861	0	0.140845	0	0.547949	4.29283	0.400535	0	1.06018	0	0.545023	0.172244	3.50735	0.860296	0.580936	1.30969	1.7411	-6.6118	-2.17333	-1.98398	-0.516343	-0.259454	0.0512031	-0.0810337	0.071821	0.158782	0.25604	0.309591	0.248722	0.367025	0.088176	0.219006	0.354801	0.146142	0.240309	0.152583	0.107395	0.109371	0.192175	0.143932	-0.0843016	-0.0388957	0.173631	0.166529	0.125375	0.111274	0.229694
99	-1.95879	6.36851	0.550341	0	0.282357	0	0.342255	4.98177	0.642084	0	0.954998	0	0.530066	0.336725	3.51495	0.740918	0.581713	1.36037	1.76024	-5.95165	-2.92953	-1.55458	-0.429197	-0.235143	0.12666	-0.00579965	0.0964529	0.182772	0.188075	0.374182	0.235712	0.303894	0.0332727	0.251513	0.351032	0.212049	0.254087	0.164034	0.250956	0.0852442	0.0636905	0.0674035	-0.0432139	0.0823176	0.206056	0.264176	0.0149176	0.135701	0.267555
100	-1.78129	6.66042	0.510095	0	0.332301	0	0.379197	5.00492	0.709603	0	1.00856	0	0.543078	0.23251	3.54062	0.802158	0.417744	1.32011	1.66899	-5.86734	-2.1308	-1.36728	-0.496658	-0.301822	0.0865725	-0.0246012	0.132045	0.0247445	0.20626	0.389365	0.279453	0.294811	0.0923614	0.235199	0.357888	0.124763	0.301504	0.15836	0.221376	0.065139	0.0363889	0.129382	-0.106133	0.0256258	0.127408	0.105768	0.095731	0.165581	0.432402
101	-1.85564	6.02707	0.445071	0	0.300105	0	0.575333	4.58869	0.590724	0	0.947051	0	0.615591	0.246622	3.47967	0.668177	0.380085	1.47704	1.80333	-5.55201	-2.91406	-1.7129	-0.492474	-0.309927	0.12762	-0.0982149	0.138356	0.0635518	0.239722	0.275714	0.299388	0.39401	0.0496629	0.14247	0.334585	0.142962	0.314446	0.15399	0.178506	0.0746311	0.0411094	0.120311	-0.0807094	0.079377	0.234087	0.20571	0.123163	0.146742	0.241892
102	-1.9304	7.0799	0.592434	0	0.151638	0	0.527496	4.43392	0.612921	0	0.955366	0	0.619938	0.23861	3.56826	0.88508	0.458582	1.41746	1.76801	-5.91458	-1.25149	-1.72801	-0.488908	-0.310548	0.116228	-0.0127147	0.185555	0.174027	0.235611	0.401116	0.203512	0.285406	0.103	0.248006	0.301347	0.121871	0.460155	0.161969	0.160905	0.104771	0.072614	0.116457	-0.0740185	0.0782947	0.217587	0.243329	0.100738	0.135871	0.42773
103	-1.89034	8.18608	0.657841	0	0.327837	0	0.398441	4.72949	0.631178	0	0.89906	0	0.529108	0.282336	3.50862	0.766231	0.477449	1.49272	1.6141	-7.70259	-2.48519	-1.3281	-0.500423	-0.332274	0.11485	0.0029255	0.175795	0.125188	0.280576	0.452741	0.142382	0.487952	0.0484445	0.141817	0.358261	0.167151	0.147756	0.161863	0.229863	0.0598857	0.016783	0.0614207	-0.0814374	0.0655918	0.220679	0.113409	0.0805875	0.123933	0.234389
104	-1.91863	6.14347	0.582709	0	0.179575	0	0.543675	4.97671	0.765992	0	1.02948	0	0.745378	0.310432	3.68753	0.6715	0.630341	1.35571	1.76379	-5.30294	-1.71938	-2.20204	-0.509279	-0.308262	0.167873	-0.00791934	0.12813	0.0943253	0.171163	0.281346	0.15962	0.32454	0.0846887	0.220014	0.410456	0.187641	0.320285	0.144907	0.150321	0.0821073	0.11558	0.0576689	-0.0796927	0.0651796	0.209062	0.171096	0.0265094	0.128444	0.246812
105	-1.82729	8.14704	0.426027	0	0.436105	0	0.44116	4.85146	0.569563	0	1.08622	0	0.693125	0.251115	3.55196	0.873693	0.572584	1.18606	1.60975	-6.82126	-2.83418	-1.5116	-0.481732	-0.30952	0.107964	-0.0470554	0.138468	0.115096	0.2189	0.384919	0.0769784	0.307114	0.12353	0.249252	0.347213	0.191543	0.242528	0.175072	0.176929	0.104366	0.0285598	0.0650688	-0.102359	-0.00688566	0.0963617	0.217588	0.045546	0.108112	0.106389
106	-1.92657	8.70378	0.434243	0	0.226066	0	0.456379	5.11135	0.543752	0	1.05704	0	0.68805	0.242839	3.64723	0.759314	0.529873	1.47183	1.80842	-7.59195	-2.78326	-1.65679	-0.499314	-0.314149	0.0707284	0.0234927	0.105184	0.0636055	0.279008	0.245774	0.0926497	0.537794	0.103899	0.235367	0.372209	0.125826	0.372026	0.183919	0.278903	0.0428691	0.0204838	0.111912	-0.0610526	0.109576	0.25315	0.185243	0.0471362	0.144138	0.227662
107	-1.92211	7.15317	0.606999	0	0.108616	0	0.39698	4.89073	0.647375	0	1.00345	0	0.689097	0.320736	3.42359	0.893135	0.566146	1.29064	1.87735	-5.87738	-3.38097	-1.39492	-0.478308	-0.307765	0.110277	0.0567378	0.0100197	0.0571583	0.167325	0.347649	0.0537873	0.244533	-1.5611e-05	0.120202	0.349145	0.173984	0.392649	0.167543	0.229782	0.104874	0.0890859	0.0696476	-0.0844638	0.066262	0.241408	0.206489	0.0809857	0.106887	0.24525
108	-1.84147	5.93196	0.539826	0	0.414202	0	0.411509	4.6661	0.478697	0	0.818732	0	0.524728	0.286448	3.32662	0.751444	0.47987	1.30814	1.7361	-4.85921	-2.11654	-1.6839	-0.48292	-0.321319	0.063984	-0.0250038	0.129728	0.122856	0.250395	0.380561	0.264259	0.440723	0.0672026	0.224525	0.361062	0.130169	0.345616	0.170851	0.153314	0.0986503	0.0831415	0.113436	-0.0918753	0.042586	0.199361	0.210927	0.0577634	0.123291	0.251177
109	-1.92338	6.98574	0.543156	0	0.225251	0	0.496387	4.88964	0.545475	0	1.15946	0	0.744351	0.305664	3.41237	0.825219	0.612972	1.32328	1.71468	-5.52716	-1.81913	-1.24515	-0.526164	-0.274375	0.12158	-0.0388243	0.082259	0.087112	0.284341	0.425632	0.220557	0.415073	0.0686739	0.2343	0.421479	0.124838	0.390721	0.146341	0.235622	0.126956	0.0421023	0.0631677	-0.0383133	0.0423198	0.202127	0.226707	0.0562413	0.147644	0.217013
110	-1.85237	8.93384	0.359803	0	0.31395	0	0.460439	4.88393	0.592558	0	0.943215	0	0.60089	0.312734	3.37877	0.725954	0.544884	1.58454	1.76177	-8.14983	-2.16117	-1.29896	-0.464727	-0.303597	0.114377	-0.0410999	0.138724	0.0749006	0.110125	0.286897	0.174308	0.37796	0.0562851	0.170779	0.362933	0.131176	0.280413	0.194103	0.184181	0.0754714	0.0525287	0.105419	-0.0718326	0.0265906	0.158744	0.133866	0.0414909	0.168769	0.213867
111	-1.8866	6.88245	0.551217	0	0.314664	0	0.434011	4.57061	0.687987	0	1.00259	0	0.53435	0.350538	3.53656	0.884227	0.600901	1.27016	1.73165	-6.30524	-2.9059	-1.68957	-0.506889	-0.298712	0.120764	-0.0441906	0.109896	0.13397	0.271035	0.270674	0.242852	0.709386	0.150302	0.178719	0.311318	0.130121	0.26032	0.165828	0.225002	0.108503	0.0749829	0.0817235	-0.080084	0.0346541	0.170175	0.191511	0.10131	0.125708	0.392874
112	-1.93412	5.48013	0.565416	0	0.149187	0	0.382581	5.16877	0.533868	0	1.17441	0	0.591565	0.312922	3.42735	0.763996	0.63077	1.31507	1.55284	-4.3572	-3.06435	-1.36355	-0.459908	-0.322899	0.130364	-0.036794	0.163737	0.123954	0.281237	0.342257	0.19451	0.388525	0.0543744	0.285251	0.348801	0.183275	0.389639	0.175229	0.168354	0.105237	0.0657115	0.137739	-0.098989	0.0438533	0.198672	0.245297	0.0741879	0.123559	0.249265
113	-1.85932	7.8012	0.506551	0	0.18727	0	0.416639	4.34327	0.584004	0	0.951489	0	0.631658	0.329671	3.51792	0.879271	0.507948	1.37234	1.72768	-6.91036	-0.88374	-1.52103	-0.493441	-0.334391	0.103112	-0.0322027	0.0525499	0.0833972	0.165604	0.30603	0.256167	0.456738	-0.0180638	0.282373	0.33205	0.216787	0.347166	0.180349	0.213568	0.0809444	0.0605112	0.0997238	-0.0535229	0.0180671	0.155458	0.114838	0.0864471	0.0757142	0.228529
114	-1.92397	7.75119	0.324242	0	0.326364	0	0.60746	4.22898	0.605266	0	1.12436	0	0.60368	0.307547	3.62933	0.827125	0.444987	1.31905	1.70602	-6.88254	-1.31262	-1.72371	-0.518641	-0.269424	0.064349	-0.0586693	0.13789	0.120309	0.282856	0.386153	0.0801062	0.267524	0.184448	0.177701	0.38327	0.140693	0.337343	0.177147	0.209156	0.10993	0.0474629	0.0967385	-0.0778855	0.0617155	0.21445	0.141578	0.106937	0.121753	0.230306
115	-1.87469	5.77994	0.619227	0	0.0229106	0	0.542684	4.91497	0.514013	0	0.969944	0	0.669038	0.312364	3.43902	0.758949	0.354374	1.41721	1.61238	-4.66203	-3.26847	-1.19461	-0.489784	-0.325161	0.13857	-0.0258625	0.154422	0.165309	0.265688	0.37758	0.218966	0.526618	0.0360953	0.184877	0.349783	0.149291	0.310729	0.161771	0.202857	0.0883943	0.071512	0.0726872	-0.0881869	0.0314202	0.164423	0.214724	0.0755436	0.13404	0.320529
116	-1.8467	7.44852	0.569343	0	0.240855	0	0.470491	4.66282	0.368812	0	0.939431	0	0.678983	0.307409	3.58987	0.973444	0.535513	1.44023	1.71389	-6.39415	-3.03909	-1.66138	-0.499625	-0.303799	0.0894848	-0.0707429	0.063523	0.105111	0.228593	0.244296	0.234527	0.330137	0.106521	0.140551	0.356697	0.168563	0.371356	0.157321	0.182273	0.113849	0.139571	0.0982193	-0.0936419	0.0260742	0.153293	0.305659	0.0508557	0.146194	0.255065
117	-1.8274	6.22529	0.619583	0	0.255638	0	0.414891	4.42537	0.624919	0	0.832707	0	0.595727	0.261019	3.48567	0.84284	0.491408	1.28975	1.68927	-5.47216	-2.11709	-1.49998	-0.511732	-0.312464	0.0947505	-0.0384523	0.136455	0.177203	0.249161	0.326497	0.275622	0.430297	0.0450339	0.21973	0.323691	0.133907	0.365221	0.1433	0.185922	0.0679471	0.0327447	0.0901143	-0.108137	0.0363809	0.199476	0.258807	0.126534	0.127384	0.228814
118	-1.80975	10.0526	0.630598	0	0.179878	0	0.477382	4.42482	0.474705	0	1.01486	0	0.62571	0.10677	3.47335	0.68648	0.480414	1.31342	1.75119	-9.373	-2.06571	-1.37349	-0.46183	-0.329891	0.054221	-0.0511428	0.0881247	0.0520639	0.197265	0.229451	-0.0232774	0.488369	0.0685572	0.250082	0.410736	0.164142	0.284676	0.170662	0.22999	0.13996	0.11135	0.0992201	-0.0918509	-0.0132085	0.125585	0.174367	0.0851759	0.142064	0.20215
119	-1.88492	6.81744	0.667233	0	0.19457	0	0.41219	4.23746	0.608561	0	1.04412	0	0.659882	0.261819	3.53021	0.797788	0.593253	1.35938	1.65273	-5.62712	-2.07849	-1.16757	-0.542396	-0.295474	0.103513	-0.0611296	0.113134	0.198152	0.258232	0.284492	0.244071	0.386177	0.077019	0.176741	0.427401	0.154338	0.290687	0.143974	0.180475	0.0666044	0.032695	0.0633525	-0.0778306	0.0670254	0.224166	0.233855	0.0952667	0.132333	0.272433
120	-1.88462	6.39496	0.68167	0	0.078281	0	0.52242	4.51917	0.595921	0	0.969936	0	0.800758	0.257987	3.48604	0.760183	0.59612	1.31758	1.62564	-5.29475	-0.980908	-1.30295	-0.472463	-0.32761	0.0561941	-0.0297331	0.140087	0.0432614	0.234071	0.243738	0.232923	0.213459	0.0937196	0.179756	0.418041	0.185398	0.364894	0.212056	0.186065	0.0778338	0.101813	0.102541	-0.0747061	0.0340019	0.194715	0.129844	0.0524037	0.144945	0.33458
121	-1.89973	7.44677	0.519338	0	0.411633	0	0.42192	4.7348	0.71604	0	0.878439	0	0.649895	0.3469	3.62099	0.93991	0.626989	1.16597	1.70277	-6.55256	-3.03524	-1.4692	-0.503409	-0.281885	0.161538	0.0246088	0.0955361	0.125902	0.268372	0.178935	0.129291	0.175168	0.110873	0.235783	0.381772	0.192751	0.20137	0.154605	0.209581	0.104073	0.0487807	0.0998448	-0.0646119	-0.00806682	0.128696	0.215563	0.0716829	0.111128	0.278137
122	-1.85938	9.24416	0.527445	0	0.170519	0	0.391439	4.86638	0.605846	0	0.995293	0	0.567777	0.224355	3.60482	0.987868	0.57264	1.34853	1.78605	-8.2877	-2.81626	-1.49089	-0.500584	-0.277117	0.0707404	-0.0541218	0.163922	0.0969136	0.26492	0.19662	-0.0213249	0.296161	0.0760047	0.25496	0.319184	0.161711	0.290321	0.178517	0.119193	0.0902107	0.046605	0.164777	-0.0347978	0.033052	0.191952	0.160106	0.117244	0.0974852	0.295453
123	-1.8796	7.37637	0.536067	0	0.289731	0	0.461969	4.47861	0.632795	0	1.06056	0	0.663395	0.282602	3.55142	0.799635	0.655619	1.43526	1.5865	-6.79883	-1.71676	-1.76476	-0.484372	-0.303051	0.157978	0.0123167	0.0930143	0.0166909	0.320123	0.215702	0.267021	0.362751	0.0784297	0.2022	0.442184	0.101746	0.27651	0.185875	0.150503	0.0855146	0.0710692	0.0689717	-0.0708342	0.0141885	0.173428	0.254404	0.094843	0.152615	0.300554
124	-1.85277	5.33448	0.543693	0	0.022695	0	0.501972	4.60536	0.613996	0	0.977224	0	0.653194	0.138828	3.54304	0.853701	0.565017	1.29844	1.77136	-3.99376	-2.2241	-1.55044	-0.49975	-0.290546	0.106388	-0.0423865	0.12849	0.172099	0.244448	0.2657	0.171209	0.204459	0.125583	0.20188	0.368707	0.123418	0.37563	0.16401	0.200503	0.0918588	0.0281345	0.0962771	-0.0969037	0.0633484	0.158634	0.294954	0.119905	0.13109	0.363337
125	-1.88833	7.44232	0.551215	0	0.208545	0	0.358839	4.7265	0.708717	0	1.09388	0	0.551939	0.22161	3.40183	0.729502	0.479479	1.51851	1.77966	-6.91325	-2.84838	-1.80527	-0.461621	-0.277071	0.0785811	-0.0609649	0.101555	0.0944056	0.309195	0.252188	0.137911	0.490232	0.0450157	0.230864	0.316185	0.133385	0.190177	0.180364	0.221018	0.0908022	0.049862	0.10982	-0.0385633	0.060215	0.187795	0.238667	0.0776327	0.154076	0.168644
126	-1.8982	7.38945	0.429569	0	0.369199	0	0.437228	4.45324	0.43839	0	1.07049	0	0.614945	0.266956	3.60106	0.766367	0.679706	1.44463	1.66391	-6.7859	-1.77139	-1.58225	-0.473386	-0.316713	0.124978	0.000977522	0.121054	0.117365	0.255177	0.199409	0.34048	0.445109	0.122733	0.205312	0.321799	0.107807	0.19363	0.170598	0.235829	0.112624	0.0215421	0.11606	-0.115412	0.0304068	0.209754	0.20088	0.0838907	0.142554	0.341574
127	-1.84269	6.77222	0.669397	0	0.0833826	0	0.4619	5.14793	0.57644	0	1.05049	0	0.708361	0.231099	3.49568	0.802129	0.525783	1.29316	1.73666	-5.64264	-2.98211	-1.2783	-0.448664	-0.329876	0.0970222	-0.0770232	0.113226	0.0489035	0.232551	0.429496	0.116146	0.465324	0.109983	0.231621	0.323904	0.131014	0.179607	0.161581	0.14928	0.0826847	0.0865135	0.117864	-0.0618838	0.00900246	0.179618	0.275627	0.0916759	0.172337	0.285525
128	-1.85815	7.99292	0.744849	0	0.130634	0	0.380731	4.50509	0.488473	0	1.00652	0	0.609984	0.27348	3.51132	0.835725	0.605309	1.3065	1.6822	-7.19597	-2.91529	-1.26389	-0.482149	-0.320237	0.106725	0.00602936	0.112251	0.130764	0.261555	0.258741	0.152138	0.257499	0.0860388	0.260649	0.323318	0.179145	0.320933	0.164784	0.245383	0.0727122	0.0134831	0.0983566	-0.0586436	0.00162715	0.147137	0.161762	0.0207765	0.127397	0.269901
129	-1.86838	6.42275	0.610699	0	0.150285	0	0.324811	5.3072	0.616645	0	0.837511	0	0.579463	0.2376	3.58177	0.895943	0.500443	1.44289	1.5738	-5.74091	-3.42543	-1.45567	-0.467615	-0.316413	0.0668073	-0.0842017	0.109579	0.26191	0.227021	0.35339	0.244948	0.525205	0.102066	0.272876	0.319718	0.179545	0.0972024	0.126428	0.233106	0.143257	0.0640491	0.0602484	-0.11692	0.0535844	0.158801	0.223901	0.0535641	0.113255	0.341542
130	-1.77042	5.41055	0.642309	0	0.112448	0	0.37294	4.29173	0.586794	0	0.956216	0	0.644763	0.255256	3.50964	0.812396	0.661296	1.26583	1.6033	-4.59733	-2.29286	-1.77709	-0.458094	-0.302173	0.0964709	-0.041252	0.0353237	0.133361	0.244205	0.2117	0.245682	0.295469	0.0121488	0.223387	0.326269	0.175267	0.346177	0.173405	0.222214	0.0390571	0.00909503	0.0979806	-0.1007	-0.0213318	0.139865	0.199652	0.133278	0.157543	0.200955
131	-1.87465	7.18225	0.757757	0	-0.144458	0	0.357673	4.4579	0.547407	0	1.02557	0	0.738739	0.339512	3.64027	0.866664	0.621052	1.42273	1.66481	-6.91308	-1.49056	-1.61599	-0.490693	-0.295425	0.139764	0.00645244	0.108558	0.0969085	0.196577	0.1365	0.156044	0.431221	0.0120955	0.251254	0.326134	0.153795	0.388939	0.166992	0.172774	0.0765875	0.0108058	0.159526	-0.112594	0.0829796	0.193734	0.228366	0.0597561	0.157763	0.204069
132	-1.86112	7.28696	0.530063	0	0.237125	0	0.409047	5.12936	0.518329	0	1.06643	0	0.652691	0.0801084	3.50507	0.709908	0.574481	1.35451	1.69424	-6.48715	-2.34927	-1.6176	-0.482269	-0.307021	0.100895	-0.0188355	0.0856351	0.0306609	0.235643	0.345921	0.28333	0.402253	0.0231264	0.18732	0.386424	0.124663	0.183934	0.173872	0.167279	0.108256	0.0852332	0.11988	-0.0715082	0.0252087	0.236832	0.191141	0.117406	0.112113	0.226283
133	-1.83115	7.29485	0.603104	0	0.0266577	0	0.35026	4.84284	0.566195	0	1.10715	0	0.655164	0.363463	3.5951	0.799494	0.515743	1.29693	1.83901	-6.70444	-2.197	-1.28795	-0.480659	-0.304667	0.100194	-0.108218	0.124395	0.0164095	0.247105	0.301569	0.145725	0.372158	0.0166449	0.20887	0.359474	0.134631	0.465537	0.157405	0.197387	0.0952406	0.0425815	0.113789	-0.0666767	0.028223	0.209795	0.180014	0.126498	0.0735767	0.183083
134	-1.86532	8.03856	0.493461	0	0.216447	0	0.486064	5.12443	0.592262	0	0.943832	0	0.590256	0.218281	3.50496	0.869073	0.397814	1.37727	1.59145	-7.8845	-2.13403	-1.38339	-0.449884	-0.289186	0.098104	-0.0602879	0.0697495	0.0703895	0.225955	0.330525	0.215927	0.174726	0.178921	0.175573	0.361636	0.148332	0.271805	0.181026	0.218	0.115921	0.128591	0.0984283	-0.0701662	0.00236532	0.126634	0.266652	0.111175	0.14615	0.372919
135	-1.88658	8.86572	0.5148	0	0.237642	0	0.399988	4.95157	0.522082	0	0.87887	0	0.636783	0.250797	3.5772	0.861382	0.57217	1.28427	1.7456	-8.22289	-2.32212	-1.76127	-0.430226	-0.283293	0.127362	-0.0871264	0.0451247	0.117088	0.217649	0.307081	0.185673	0.429559	0.109201	0.204641	0.340248	0.121106	0.254622	0.136881	0.208761	0.0895491	0.0134553	0.132183	-0.0500854	0.0224347	0.186281	0.216455	0.103998	0.153316	0.378047
136	-1.88613	10.1354	0.563628	0	0.162042	0	0.43399	4.61415	0.583575	0	0.92622	0	0.523497	0.252559	3.42066	0.845488	0.516391	1.40644	1.53579	-9.2489	-2.15871	-0.858211	-0.467583	-0.282619	0.144233	0.00865936	0.0902935	0.0424907	0.280289	0.300158	0.112184	0.382307	0.105094	0.153688	0.304671	0.136147	0.281189	0.178718	0.191319	0.11467	0.0338344	0.0669781	-0.110772	0.0297315	0.156224	0.190876	0.0771534	0.169567	0.245869
137	-1.89018	6.57586	0.627062	0	0.194771	0	0.50137	4.71333	0.441949	0	0.962628	0	0.535505	0.322606	3.37126	0.843615	0.354701	1.28125	1.68009	-5.89865	-1.68783	-1.60653	-0.516507	-0.274552	0.118405	-0.0015204	0.140755	0.123818	0.220113	0.438774	0.276366	0.544596	0.00609771	0.228763	0.391633	0.17199	0.2968	0.155493	0.24592	0.0647395	0.0668579	0.0331774	-0.0575896	0.0259071	0.173346	0.213226	0.104518	0.0615703	0.192153
138	-1.79375	6.83334	0.342387	0	0.185526	0	0.416791	4.59277	0.546865	0	1.15485	0	0.643491	0.266269	3.49263	0.848318	0.469987	1.40547	1.68966	-5.77755	-1.8409	-1.5509	-0.506843	-0.297445	0.171572	0.0145969	0.19037	0.0736247	0.242406	0.242413	0.117522	0.377574	0.0200496	0.210251	0.225806	0.166353	0.324362	0.175632	0.190204	0.0977696	0.0703285	0.0734429	-0.0540615	-0.0717835	0.0595226	0.16639	0.0862661	0.145867	0.334263
139	-1.87468	6.70835	0.577313	0	0.256644	0	0.374101	4.19669	0.629623	0	1.03541	0	0.616969	0.253882	3.61114	0.724619	0.577977	1.33997	1.75378	-5.72624	-1.58922	-1.92976	-0.459611	-0.284756	0.0917615	-0.0455925	0.117002	-0.0157355	0.266977	0.263713	0.146118	0.341465	0.148836	0.242245	0.264006	0.121985	0.319749	0.171873	0.226094	0.0475169	0.037604	0.123989	-0.0515449	0.0880959	0.166906	0.242944	0.0595136	0.174088	0.238877
140	-1.89898	6.9675	0.58231	0	0.225006	0	0.434063	4.64562	0.610665	0	1.04387	0	0.639321	0.31482	3.40274	1.01448	0.368116	1.403	1.68478	-5.88531	-3.15691	-1.11484	-0.465268	-0.313529	0.0669105	-0.0567587	0.124212	0.144609	0.249562	0.225551	0.264514	0.386993	0.0826665	0.296188	0.293993	0.159182	0.465774	0.174711	0.242145	0.103451	0.0872706	0.152003	0.0167812	-0.00229596	0.163266	0.0884365	-0.00269449	0.127899	0.325941
141	-1.84821	7.09972	0.689469	0	0.139101	0	0.475814	4.77342	0.738503	0	0.893756	0	0.625734	0.280969	3.43619	0.887606	0.476692	1.43774	1.68317	-6.47665	-2.62351	-1.55306	-0.474193	-0.299991	0.0686804	-0.0475394	0.148158	0.0621941	0.243545	0.289773	0.0617966	0.483575	0.052488	0.124262	0.402199	0.19089	0.236194	0.158593	0.145434	0.0618442	0.0674314	0.0955299	-0.0981075	0.0520872	0.228889	0.262136	0.137123	0.0712632	0.225664
142	-1.96427	7.13281	0.464486	0	0.282264	0	0.497097	4.64963	0.504844	0	0.997174	0	0.61505	0.149562	3.47764	0.888721	0.736643	1.34594	1.73503	-6.58636	-2.41758	-1.65098	-0.481561	-0.277843	0.161189	-0.0231587	0.119619	0.167713	0.266963	0.214146	0.12326	0.288488	0.207633	0.242003	0.375405	0.105507	0.355701	0.167221	0.159576	0.0749672	0.10003	0.123044	-0.0725567	0.0701641	0.26269	0.308494	0.0608522	0.191235	0.317875
143	-1.89567	5.64616	0.642334	0	0.0901739	0	0.426846	4.86152	0.614631	0	0.829543	0	0.590788	0.39439	3.49957	0.824128	0.470132	1.36989	1.67538	-5.06105	-2.27678	-1.48674	-0.478672	-0.23742	0.0701351	-0.0520397	0.131101	0.0941645	0.26364	0.302306	0.226764	0.436422	0.115324	0.205633	0.402219	0.121045	0.240336	0.178952	0.172486	0.106452	0.0675106	0.0962083	-0.0953496	0.0876037	0.219644	0.183926	0.0677596	0.165031	0.188559
144	-1.87695	7.71376	0.575551	0	0.158089	0	0.406375	5.22076	0.502425	0	0.984723	0	0.489449	0.263681	3.55865	0.725228	0.570333	1.34568	2.019	-6.50025	-2.87296	-1.82938	-0.506678	-0.339619	0.118043	0.00503172	0.0898005	0.150138	0.229342	0.194531	0.155461	0.453667	0.0550093	0.217384	0.267254	0.160592	0.447784	0.187008	0.170928	0.118701	0.0331558	0.0485309	-0.126022	0.0847071	0.202357	0.141707	0.00820022	0.124479	0.263472
145	-1.80364	7.12275	0.482105	0	0.254841	0	0.444139	4.61458	0.570759	0	1.16246	0	0.529689	0.319199	3.58423	0.738354	0.485404	1.35154	1.68319	-6.35611	-2.35374	-1.78023	-0.54232	-0.332549	0.0834235	-0.0156733	0.0845816	0.0988498	0.170672	0.290117	0.129519	0.400395	0.0046934	0.169424	0.356867	0.171966	0.355766	0.210551	0.236455	0.0985	0.0739804	0.0795532	-0.0917508	0.0263478	0.131334	0.186549	0.0381043	0.131926	0.269723
146	-1.81732	8.12239	0.493172	0	0.239701	0	0.466711	4.90035	0.4706	0	1.00241	0	0.540302	0.330746	3.58633	0.724564	0.605424	1.36599	1.55337	-8.01783	-2.09759	-1.52362	-0.478664	-0.29408	0.087447	-0.0478991	0.0947757	0.086219	0.2963	0.232311	0.252611	0.389298	0.128625	0.159988	0.317224	0.164131	0.279168	0.191817	0.245953	0.053201	0.0202788	0.069604	-0.102104	0.0118397	0.148433	0.140614	0.0411458	0.114274	0.289615
147	-1.79007	7.38815	0.596088	0	0.157744	0	0.421373	4.37365	0.511317	0	1.02477	0	0.543549	0.266061	3.4366	0.839231	0.408017	1.48798	1.75391	-6.51609	-3.36544	-1.30538	-0.537824	-0.348851	0.12064	-0.0312721	0.163064	0.077311	0.213672	0.257836	0.219034	0.248874	0.0897594	0.159947	0.376069	0.126371	0.368674	0.155303	0.157806	0.101782	0.0634646	0.083212	-0.114394	0.0239991	0.158708	0.242436	0.0801909	0.137694	0.296224
148	-1.84528	6.25138	0.610109	0	0.132129	0	0.44997	4.51289	0.526937	0	1.04207	0	0.607321	0.203381	3.47404	0.687616	0.600592	1.28353	1.69799	-5.51759	-2.63038	-1.68655	-0.519753	-0.304647	0.122943	-0.00621204	0.117943	0.154913	0.273518	0.129949	0.241327	0.472061	0.0781411	0.129949	0.36471	0.120779	0.212256	0.154451	0.217748	0.0625174	0.0672565	0.0768666	-0.10299	0.0248771	0.200905	0.255555	0.14674	0.131424	0.386089
149	-1.90284	5.74432	0.459429	0	0.313958	0	0.482053	4.73981	0.515165	0	0.862878	0	0.495835	0.348512	3.51478	0.827813	0.501098	1.26797	1.69868	-4.64768	-2.1726	-1.69557	-0.456314	-0.309499	0.115695	0.0129759	0.152283	0.0539364	0.196848	0.307847	0.0365491	0.399493	0.0241949	0.172702	0.304058	0.168417	0.535901	0.164755	0.197979	0.077818	0.114797	0.0805247	-0.0652713	0.0222729	0.211385	0.151289	0.0698885	0.207405	0.408675
150	-1.92135	7.85677	0.662544	0	0.0507241	0	0.462858	4.83473	0.441928	0	0.881018	0	0.60605	0.192991	3.59354	0.789922	0.534106	1.43553	1.75212	-6.79035	-2.30773	-1.98683	-0.457455	-0.291541	0.0926602	0.00609087	0.122509	0.129309	0.256307	0.223576	0.152138	0.386951	0.0908476	0.197692	0.327913	0.132703	0.372671	0.180345	0.205081	0.107689	0.0612706	0.0592105	-0.114736	0.0948702	0.249172	0.26992	0.10113	0.100318	0.23705
151	-1.91484	8.03524	0.428505	0	0.201625	0	0.414212	4.72051	0.522276	0	0.926754	0	0.636498	0.218017	3.48097	0.783522	0.464282	1.40572	1.76815	-7.18229	-2.77325	-1.67321	-0.460322	-0.272041	0.0866104	-0.0842808	0.11762	0.106744	0.280998	0.267829	0.246065	0.171353	0.120182	0.242855	0.356718	0.140915	0.189149	0.179102	0.205235	0.083685	0.0746807	0.122089	-0.0873119	0.0617257	0.213778	0.13968	0.0827116	0.179494	0.290642
152	-1.88136	7.00963	0.55693	0	0.173782	0	0.410634	4.24178	0.671265	0	1.09872	0	0.652276	0.305152	3.57231	0.71873	0.52294	1.44678	1.55998	-6.05456	-2.66056	-1.57463	-0.474928	-0.297376	0.11333	-0.010269	0.129518	0.0715685	0.258423	0.350344	0.204791	0.39887	0.150125	0.172657	0.413372	0.122144	0.271401	0.157718	0.145893	0.141329	0.0715296	0.104865	-0.0707415	0.0132875	0.148992	0.269652	0.0448733	0.164293	0.240162
153	-1.89549	5.34009	0.581653	0	0.287392	0	0.470269	4.90425	0.637809	0	1.01753	0	0.696001	0.345031	3.50793	0.816537	0.623346	1.23376	1.76332	-4.8869	-2.03219	-1.74141	-0.491248	-0.276339	0.128943	-0.00280633	0.0977089	0.0915536	0.216642	0.358006	0.326027	0.264745	0.123215	0.226695	0.257995	0.151553	0.270536	0.166608	0.266618	0.0734634	0.0146926	0.0788968	-0.0505346	0.0323855	0.144155	0.19365	0.0808093	0.15428	0.265517
154	-1.88147	8.02006	0.689919	0	0.107974	0	0.42859	4.79071	0.714314	0	0.874315	0	0.514791	0.22998	3.5746	0.731762	0.382922	1.32825	1.85274	-7.75284	-3.36662	-1.59547	-0.470674	-0.294723	0.120088	-0.0366337	0.155149	0.101852	0.29576	0.320367	0.252724	0.405964	0.150373	0.261185	0.371379	0.135916	0.29076	0.154692	0.187724	0.0694276	0.0389572	0.138179	-0.0425496	0.0093893	0.166054	0.146289	0.0540641	0.167347	0.152396
155	-1.90937	8.66746	0.509604	0	0.250018	0	0.518499	4.34131	0.71418	0	0.927347	0	0.676187	0.321099	3.72377	0.807025	0.375099	1.44995	1.68979	-7.54319	-1.83094	-1.65928	-0.507455	-0.311912	0.0962841	0.0303641	0.0945735	0.0787869	0.252022	0.127505	0.102363	0.472478	0.0625711	0.336475	0.321301	0.176403	0.423695	0.184723	0.239821	0.0798441	0.112584	0.101137	-0.0585929	0.058504	0.191685	0.162454	0.0534298	0.12881	0.143865
156	-1.8902	7.86927	0.579176	0	0.142452	0	0.40451	4.2651	0.645845	0	0.998609	0	0.646692	0.254408	3.46794	0.728719	0.509971	1.46229	1.79739	-6.70894	-3.24604	-1.65455	-0.469888	-0.302022	0.115154	-0.0155488	0.148083	0.114394	0.330581	0.322279	0.144513	0.287917	0.0895141	0.201792	0.314646	0.18557	0.34404	0.191654	0.191728	0.108362	0.0813126	0.108301	-0.0755436	-0.00212157	0.164006	0.249282	0.0853657	0.0929786	0.275801
157	-1.87897	7.72869	0.642107	0	0.0796527	0	0.378178	4.69599	0.439541	0	1.15618	0	0.64033	0.213208	3.23515	0.872492	0.599978	1.38277	1.65626	-7.46695	-2.14598	-1.26044	-0.46941	-0.291232	0.121266	-0.0182782	0.122724	0.0907585	0.247015	0.190626	0.206786	0.445097	0.0944249	0.186909	0.376049	0.215294	0.27103	0.171658	0.101646	0.0937211	0.0897499	0.12655	-0.11452	0.0693745	0.155255	0.256974	0.0956811	0.114308	0.292568
158	-1.8432	8.26045	0.743164	0	0.0453686	0	0.511741	4.1896	0.439684	0	0.960644	0	0.713426	0.238681	3.47656	1.00073	0.618803	1.28136	1.66532	-7.2854	-2.10559	-1.65209	-0.501408	-0.306201	0.082495	-0.0541299	0.185525	0.101301	0.215397	0.366355	0.202846	0.462418	0.115404	0.289433	0.374163	0.146441	0.329473	0.201341	0.161268	0.124041	0.0747483	0.0999305	-0.0729809	-0.0217726	0.132086	0.0432249	0.07441	0.121405	0.348116
159	-1.94877	6.53411	0.563979	0	0.182098	0	0.460225	4.64371	0.683506	0	1.0462	0	0.606477	0.253407	3.36153	0.795697	0.549698	1.3468	1.66024	-5.727	-2.10024	-0.778235	-0.448865	-0.232681	0.140853	0.00753939	0.119116	0.0961667	0.311981	0.204296	0.262825	0.392866	0.0788877	0.150119	0.282687	0.158581	0.423324	0.197668	0.231361	0.127779	0.0142102	0.0945431	-0.0351844	0.0259941	0.16269	0.23293	0.0534094	0.185344	0.19065
160	-1.92617	7.69921	0.626693	0	0.177238	0	0.4887	4.79695	0.439951	0	0.985954	0	0.461481	0.33398	3.47121	0.767332	0.546401	1.46289	1.57812	-7.23173	-2.2731	-1.16038	-0.506136	-0.283412	0.11676	0.00143874	0.118277	0.0938092	0.200486	0.306342	0.181096	0.362357	0.112081	0.191703	0.355221	0.14605	0.262916	0.183812	0.242338	0.138616	0.0695467	0.115927	-0.11841	0.0723091	0.225934	0.189575	0.0469029	0.165106	0.301498
161	-1.91112	9.68516	0.547366	0	0.241418	0	0.470411	4.46547	0.644771	0	0.982232	0	0.588302	0.204663	3.53586	0.898873	0.534745	1.32805	1.75299	-8.95704	-3.89121	-1.624	-0.485048	-0.310792	0.127927	-0.0378094	0.107305	0.0863957	0.221913	0.271868	0.138682	0.624099	0.00619893	0.189772	0.35084	0.165871	0.412237	0.180547	0.17592	0.133827	0.067005	0.0962212	-0.107575	0.0607071	0.239145	0.195268	0.0823408	0.0983434	0.386064
162	-1.89657	7.25083	0.654177	0	0.237211	0	0.325342	4.34909	0.537258	0	0.900355	0	0.720629	0.293724	3.66404	0.819124	0.560478	1.33397	1.69486	-6.21968	-2.68679	-1.8616	-0.500421	-0.308126	0.145257	-0.0151166	0.146153	0.0653266	0.302506	0.150312	0.143762	0.321414	0.0749778	0.207501	0.233846	0.153361	0.376431	0.177679	0.208631	0.118965	0.145433	0.077665	-0.0826827	0.0249871	0.159263	0.234378	0.0630915	0.133543	0.278727
163	-1.8567	8.18789	0.62605	0	0.162665	0	0.398546	4.40761	0.662403	0	0.972565	0	0.512895	0.300895	3.53352	0.926253	0.64316	1.27417	1.63735	-7.58356	-2.16167	-1.1331	-0.480578	-0.335261	0.111621	-0.0786276	0.0763529	0.136569	0.258979	0.371439	0.171484	0.263491	0.0806775	0.149875	0.413861	0.176066	0.28177	0.169455	0.142622	0.0827999	0.0920006	0.0714808	-0.117795	0.0890655	0.190007	0.24551	0.0292133	0.14988	0.474232
164	-1.86561	7.1669	0.438746	0	0.288915	0	0.402473	4.44675	0.613475	0	1.00564	0	0.546922	0.34354	3.48601	0.726381	0.705316	1.3945	1.76664	-6.1914	-2.0832	-1.63983	-0.518908	-0.284822	0.101507	-0.0457856	0.0978266	0.133872	0.258705	0.209874	0.117059	0.319541	-0.00573857	0.129599	0.349751	0.198282	0.31803	0.188515	0.228639	0.0833725	0.100555	0.142809	-0.0918992	-0.00220033	0.187893	0.18348	0.0462212	0.141226	0.192218
165	-1.89615	8.21273	0.495999	0	0.214861	0	0.393408	4.64251	0.507092	0	0.973884	0	0.486316	0.108383	3.44512	0.952501	0.509716	1.2162	1.85409	-6.52561	-2.83771	-1.94247	-0.446476	-0.230267	0.0942754	-0.0687415	0.116765	0.0323893	0.234679	0.306011	0.145809	0.278379	0.108368	0.232013	0.34859	0.144218	0.190222	0.181159	0.228019	0.101378	0.114268	0.117916	-0.0725031	0.0131532	0.17848	0.176627	0.0626442	0.137679	0.382841
166	-1.85258	7.41919	0.631196	0	0.0367332	0	0.418671	4.41123	0.4669	0	0.859953	0	0.571941	0.4099	3.48439	0.73004	0.577256	1.30355	1.53667	-6.61238	-1.6015	-1.41318	-0.460765	-0.306765	0.121584	-0.0352581	0.0909408	0.0778377	0.246611	0.33609	0.327463	0.491999	0.0604347	0.187709	0.287435	0.167821	0.21716	0.133788	0.195312	0.121148	0.0252399	0.0484413	-0.0766944	0.0382066	0.158656	0.246804	0.0775199	0.15959	0.323186
167	-1.89919	7.23436	0.43553	0	0.221573	0	0.451988	4.95773	0.718597	0	0.989872	0	0.664999	0.252699	3.38396	0.74452	0.346852	1.23036	1.6626	-5.964	-2.01418	-1.67801	-0.508371	-0.292639	0.099847	-0.0679232	0.139538	0.116419	0.311939	0.207563	0.236195	0.132071	0.0294868	0.159261	0.282379	0.199448	0.343656	0.171487	0.17492	0.0923739	0.10451	0.103782	-0.0734997	0.0655614	0.216044	0.217918	0.0950723	0.125084	0.276203
168	-1.91269	8.21701	0.706942	0	0.0449984	0	0.376155	4.43918	0.442674	0	0.949515	0	0.584553	0.14323	3.43201	0.702773	0.459642	1.26891	1.67423	-7.3454	-1.17841	-1.44333	-0.475121	-0.290345	0.134221	-0.00108734	0.048555	0.079742	0.198274	0.246646	0.254802	0.394922	0.1385	0.247674	0.362957	0.136077	0.221994	0.18012	0.236601	0.101402	0.0639747	0.130014	-0.0730249	0.0821457	0.189222	0.285279	0.106207	0.105736	0.170321
169	-1.9196	6.10807	0.651438	0	0.0560916	0	0.460854	4.80423	0.692144	0	0.993505	0	0.628525	0.179246	3.65897	0.954198	0.701196	1.25204	1.64946	-5.17351	-2.81382	-1.90102	-0.474204	-0.293525	0.0863054	-0.0335606	0.141473	0.136311	0.29769	0.305139	0.143494	0.525591	0.153974	0.245211	0.295366	0.133941	0.171389	0.158581	0.222815	0.0879873	0.141464	0.184828	-0.0289245	0.0385943	0.18043	0.204786	0.0777433	0.13371	0.182074
170	-1.92164	7.90115	0.509116	0	0.260856	0	0.50313	4.91435	0.426347	0	0.973847	0	0.425683	0.199815	3.59725	0.804583	0.643786	1.24384	1.77519	-7.15879	-3.28393	-1.85102	-0.465507	-0.28554	0.124176	0.0108152	0.110893	0.118524	0.215469	0.198857	0.185881	0.415009	0.133865	0.259699	0.341997	0.149982	0.283153	0.158975	0.231309	0.0941995	0.0573943	0.0630236	-0.0656897	0.0362616	0.206442	0.248803	0.095108	0.192576	0.10255
171	-1.88676	7.90664	0.558676	0	0.163294	0	0.369387	5.12618	0.474926	0	0.887988	0	0.505162	0.294188	3.34691	0.813841	0.40061	1.50089	1.72058	-7.04929	-2.48591	-1.78548	-0.479376	-0.318774	0.135219	-0.0140059	0.13229	0.133631	0.287472	0.329012	0.143363	0.37657	0.0770835	0.237473	0.310499	0.156615	0.339279	0.162459	0.207763	0.0565059	0.10999	0.0930514	-0.0497688	0.0421781	0.20929	0.105445	0.0867741	0.136531	0.298853
172	-1.83899	7.33452	0.590033	0	0.348348	0	0.452912	4.79657	0.661976	0	0.832835	0	0.691208	0.224985	3.4828	0.810405	0.478536	1.3053	1.56824	-6.62699	-2.69723	-1.42617	-0.493632	-0.325203	0.122263	-0.0641892	0.10141	0.0913187	0.244376	0.364701	0.111447	0.251731	0.0727192	0.236245	0.317816	0.169487	0.234872	0.184985	0.195708	0.0767225	0.117042	0.123943	-0.0846302	-0.00361693	0.159787	0.18129	0.0691541	0.179525	0.348003
173	-1.88855	7.12196	0.320388	0	0.355848	0	0.398435	4.54024	0.648158	0	0.932232	0	0.738273	0.117622	3.47771	0.774877	0.578436	1.31932	1.59382	-6.17107	-2.45956	-1.59111	-0.473497	-0.316221	0.111231	-0.0319062	0.145868	0.141104	0.22063	0.274592	0.309096	0.501352	0.117826	0.16923	0.361295	0.145901	0.188923	0.165925	0.154814	0.0887341	0.0634569	0.129796	-0.0780957	0.0885234	0.200104	0.203601	0.0632746	0.0952942	0.204061
174	-1.90162	6.57172	0.532246	0	0.245353	0	0.345677	4.66233	0.423721	0	0.868898	0	0.591238	0.230124	3.57496	0.783497	0.503087	1.30205	1.53536	-6.00994	-3.02456	-1.37682	-0.449916	-0.2593	0.0988724	-0.00577212	0.0914988	0.0977336	0.302725	0.416356	0.168866	0.172379	0.0514441	0.153848	0.333587	0.148908	0.280063	0.177375	0.13708	0.120504	0.0738834	0.0952679	-0.111572	0.0646958	0.194041	0.197805	0.113308	0.146675	0.313732
175	-1.90987	6.45065	0.660182	0	0.084015	0	0.506479	4.7634	0.495986	0	0.975208	0	0.646865	0.49725	3.58051	0.738569	0.434505	1.40184	1.70102	-6.21015	-2.12404	-1.5634	-0.491431	-0.288846	0.100951	-0.0618101	0.13003	0.198639	0.285982	0.246285	0.255793	0.280612	0.0606675	0.174664	0.354667	0.20929	0.247221	0.172653	0.15757	0.077256	0.114693	0.11167	-0.0418351	0.04641	0.21554	0.199363	0.0461258	0.128742	0.244371
176	-1.86308	7.59465	0.603343	0	0.0709635	0	0.362581	4.26513	0.766883	0	0.929371	0	0.692715	0.151388	3.428	0.786586	0.407053	1.58383	1.75354	-7.33424	-2.52836	-1.46037	-0.477105	-0.297991	0.125543	0.0176222	0.13049	0.0471184	0.226689	0.262989	0.199245	0.327342	0.072569	0.211551	0.367439	0.146264	0.368331	0.160727	0.247458	0.111022	0.126604	0.115998	-0.0713222	-0.0339743	0.113733	0.208681	0.130148	0.147358	0.239226
177	-1.9328	6.97522	0.580166	0	0.108976	0	0.504964	4.52861	0.690809	0	0.88273	0	0.66958	0.310771	3.50476	0.81538	0.496777	1.3169	1.6192	-6.17717	-2.1097	-1.70875	-0.50005	-0.288617	0.120761	-0.0442958	0.112573	0.143987	0.168006	0.292682	0.18311	0.213356	0.052915	0.2157	0.234293	0.255524	0.345944	0.173196	0.200386	0.0960156	0.0121883	0.0780883	-0.0637162	0.061261	0.219693	0.076772	0.0247089	0.1885	0.241457
178	-1.8738	6.33286	0.529333	0	0.259006	0	0.339366	4.63989	0.618503	0	0.989171	0	0.686798	0.26562	3.50275	0.919687	0.505206	1.36336	1.71202	-5.61256	-1.44951	-1.4763	-0.491731	-0.285144	0.12209	-0.0122822	0.182962	0.125288	0.248059	0.299537	0.0962664	0.310682	0.0984715	0.272128	0.339388	0.146221	0.265913	0.16459	0.183749	0.0762665	0.0485746	0.0664531	-0.124373	0.0300957	0.174226	0.265095	0.0585026	0.167792	0.201236
179	-1.90718	7.10105	0.62453	0	0.0329228	0	0.463393	4.59141	0.758509	0	1.08844	0	0.609433	0.249631	3.60828	0.795684	0.3966	1.3541	1.62863	-6.54874	-1.72942	-1.97814	-0.466421	-0.309827	0.0801696	-0.0568796	0.114175	0.101512	0.22087	0.233258	0.2523	0.342441	0.105449	0.161651	0.349509	0.132815	0.336186	0.17588	0.248479	0.140742	0.104536	0.135992	-0.0313101	0.0462897	0.175862	0.199096	0.101884	0.110041	0.268847
180	-1.80457	7.95013	0.764609	0	-0.0616498	0	0.535118	4.62461	0.473869	0	1.01301	0	0.501398	0.108075	3.48257	0.776759	0.523946	1.42068	1.57074	-6.99686	-2.69896	-1.69926	-0.440944	-0.270969	0.0874916	-0.049809	0.138408	0.144339	0.295801	0.227581	0.263285	0.179253	-0.0320798	0.17365	0.322067	0.190249	0.309173	0.156723	0.186541	0.0730977	0.0158102	0.0478061	-0.0446668	-0.0219326	0.0959164	0.243816	0.0780889	0.188549	0.217777
181	-1.77625	8.65585	0.530004	0	0.21501	0	0.499786	4.57269	0.647314	0	1.02363	0	0.619734	0.371872	3.49171	0.88953	0.572655	1.20368	1.74917	-7.80385	-2.96264	-1.5087	-0.52301	-0.317065	0.124405	-0.00468928	0.112787	0.0515954	0.25331	0.238764	0.218227	0.400361	0.0640713	0.16329	0.373665	0.159292	0.170978	0.155785	0.22548	0.0794611	-0.00167465	0.0502721	-0.0850189	-0.0627875	0.132653	0.16496	0.0875927	0.0954437	0.233997
182	-1.92391	8.1961	0.544119	0	0.0729957	0	0.360128	4.85505	0.561383	0	1.04827	0	0.65708	0.191032	3.6877	0.705926	0.524075	1.38785	1.77381	-7.3951	-2.91515	-1.81738	-0.481679	-0.250909	0.15412	0.00576677	0.0798225	-0.0173248	0.240202	0.342317	0.255069	0.246444	0.123982	0.22883	0.404791	0.122067	0.261227	0.174502	0.17212	0.0840047	0.0941439	0.148395	-0.0384038	0.0536819	0.188875	0.237594	0.133558	0.197233	0.202862
183	-1.85757	7.69767	0.406738	0	0.271175	0	0.42014	4.41289	0.741208	0	0.892304	0	0.601469	0.314167	3.46603	0.963597	0.532873	1.36072	1.66534	-7.11821	-2.13326	-1.47846	-0.463406	-0.226494	0.079944	-0.0859523	0.0931942	0.055426	0.276332	0.256383	0.197459	0.38577	0.0375447	0.234731	0.333458	0.121502	0.366241	0.188733	0.183987	0.086659	0.0653863	0.126208	-0.115579	0.0277731	0.16091	0.271695	0.105929	0.162833	0.315031
184	-1.81296	6.76378	0.633712	0	0.239541	0	0.432659	4.83524	0.473123	0	1.11807	0	0.542106	0.319079	3.68728	0.759409	0.559578	1.17563	1.75887	-6.14203	-1.70138	-1.48562	-0.520978	-0.315055	0.0823408	-0.0352243	0.0773648	0.131537	0.235922	0.263087	0.283531	0.446814	0.073909	0.226681	0.294607	0.147361	0.266397	0.176709	0.194663	0.0686405	0.052743	0.0236172	-0.101378	0.0911401	0.206214	0.130539	0.00821827	0.155929	0.298621
185	-1.83313	7.50093	0.432498	0	0.243333	0	0.323579	4.93917	0.652411	0	1.1121	0	0.503841	0.330463	3.45106	0.86976	0.511277	1.41156	1.62585	-6.82882	-2.6982	-1.35572	-0.503791	-0.315193	0.0974247	-0.03918	0.0859877	0.0974391	0.270811	0.293974	0.159906	0.448412	0.06156	0.212456	0.374147	0.212426	0.27674	0.178336	0.182322	0.0467795	0.0401826	0.0741803	-0.105577	0.0545779	0.174384	0.179866	0.0820157	0.118332	0.256363
186	-1.88711	7.82196	0.51011	0	0.230702	0	0.357911	4.54787	0.657652	0	0.925891	0	0.559871	0.41026	3.46888	0.85057	0.628868	1.53662	1.65245	-6.89901	-2.71424	-1.37229	-0.452694	-0.279082	0.132555	0.0108789	0.103959	0.120988	0.208231	0.3035	0.243676	0.346938	0.0644986	0.141583	0.38646	0.154572	0.363762	0.161052	0.163791	0.0868237	0.0304742	0.0865901	-0.0618202	0.035386	0.137324	0.2177	0.0917377	0.160266	0.197032
187	-1.89268	8.6135	0.421471	0	0.214727	0	0.49291	4.42698	0.705922	0	0.978844	0	0.502383	0.196488	3.59384	0.826866	0.556576	1.42101	1.74914	-8.34253	-3.2346	-1.5285	-0.448857	-0.278001	0.11085	-0.00553403	0.135963	0.0955679	0.298806	0.368638	0.174646	0.234442	0.12348	0.172104	0.246493	0.174657	0.308661	0.144569	0.226526	0.0713506	-0.0252687	0.0686007	-0.0573924	0.0409397	0.189549	0.258751	0.0782872	0.209644	0.232772
188	-1.90099	8.30506	0.536434	0	0.228754	0	0.428762	4.92811	0.541833	0	0.881292	0	0.689694	0.285616	3.60366	0.800661	0.644327	1.24369	1.6766	-6.96992	-2.80066	-1.54612	-0.494317	-0.271575	0.161482	-0.0307681	0.0904605	0.0978475	0.19629	0.23334	0.207287	0.292884	0.0390568	0.17532	0.387268	0.183573	0.125499	0.180645	0.20855	0.0887796	0.160557	0.10161	-0.075931	-0.00969638	0.148226	0.236927	0.13757	0.110969	0.26391
189	-1.80632	7.07604	0.483557	0	0.370254	0	0.430625	4.51155	0.577091	0	1.01168	0	0.609848	0.307289	3.58585	0.729652	0.585402	1.33382	1.74946	-6.45517	-2.96192	-1.63722	-0.485014	-0.270058	0.104224	-0.0337158	0.152754	0.0548548	0.266599	0.377804	0.152587	0.470801	0.109606	0.218093	0.331717	0.180253	0.353361	0.14225	0.154536	0.0530938	0.00311363	0.072867	-0.0836196	-0.00294604	0.123109	0.29097	0.0786737	0.0906862	0.200669
190	-1.91859	9.06672	0.487192	0	0.170837	0	0.504078	4.38938	0.468432	0	1.07056	0	0.555882	0.35037	3.4435	0.810001	0.589275	1.19522	1.74068	-8.15008	-2.38381	-1.29748	-0.509612	-0.290749	0.119381	-0.00196988	0.0600322	0.0405202	0.230586	0.31554	0.166349	0.517675	0.0261076	0.262494	0.292082	0.154687	0.326931	0.158422	0.234259	0.0819759	0.0475867	0.180336	-0.0798207	0.0653336	0.227742	0.219667	0.113265	0.162956	0.282415
191	-1.84513	8.97596	0.59016	0	0.123962	0	0.440119	4.52627	0.671102	0	0.934885	0	0.682167	0.300778	3.51017	0.95377	0.600054	1.21296	1.87207	-7.49137	-1.42749	-1.51339	-0.49373	-0.291149	0.12615	-0.069049	0.0840331	0.104227	0.260619	0.249222	-0.0183679	0.249177	0.00371341	0.165334	0.344726	0.204185	0.240098	0.147031	0.184014	0.11602	0.131075	0.0461191	-0.0729083	0.00814526	0.118799	0.209751	0.10611	0.0857148	0.385377
192	-1.91125	7.37902	0.566011	0	0.0722867	0	0.432378	4.54908	0.675838	0	1.03213	0	0.605056	0.224221	3.46615	0.814314	0.585394	1.36041	1.74198	-6.69573	-1.48409	-1.21093	-0.465606	-0.318837	0.0716788	-0.013335	0.108052	0.091995	0.199639	0.41884	0.0451669	0.308077	0.0507319	0.248693	0.377532	0.216634	0.273541	0.181343	0.218107	0.0743222	0.0262536	0.165451	-0.0472673	0.0426	0.186449	0.212549	0.0308471	0.12112	0.293856
193	-1.78411	5.41173	0.522908	0	0.123992	0	0.457911	4.48415	0.49128	0	0.978598	0	0.494105	0.217659	3.63815	0.889325	0.471418	1.31473	1.56863	-4.82398	-2.93026	-1.87043	-0.50421	-0.332829	0.0920808	-0.0778988	0.0865431	0.0274903	0.235606	0.373774	0.105149	0.306374	0.0403248	0.272895	0.385574	0.135897	0.27849	0.14531	0.194951	0.11959	0.0497977	0.0183926	-0.109848	0.0199743	0.16385	0.190001	0.0894967	0.134307	0.29073
194	-1.85297	6.88302	0.505777	0	0.229868	0	0.452514	4.98301	0.528198	0	1.01585	0	0.667682	0.244144	3.55706	0.802205	0.509569	1.16623	1.69203	-5.98301	-2.48661	-1.4085	-0.506178	-0.326009	0.122315	-0.0162856	0.0892595	0.052917	0.228262	0.35723	0.197925	0.440241	0.0478649	0.202017	0.36852	0.144196	0.33141	0.152119	0.177178	0.0600299	0.0281274	0.122613	-0.110323	0.063595	0.202964	0.185017	0.079189	0.176163	0.242453
195	-1.87293	6.34738	0.556313	0	0.235106	0	0.40287	4.26821	0.484673	0	0.992526	0	0.580511	0.266227	3.62383	0.998734	0.637608	1.2622	1.58791	-5.3445	-1.5929	-2.03145	-0.451784	-0.336281	0.0738656	-0.0237716	0.0599257	0.0454107	0.200996	0.186848	0.118155	0.307623	0.057279	0.280018	0.380185	0.143288	0.156246	0.188129	0.211288	0.129938	0.133963	0.000761465	-0.14841	0.0768226	0.225195	0.180699	0.11808	0.148184	0.254427
196	-1.80258	8.97336	0.594739	0	-0.00208075	0	0.524776	4.67372	0.499872	0	0.926545	0	0.648855	0.257213	3.44997	0.781863	0.501559	1.24782	1.68665	-8.19891	-2.08448	-1.55258	-0.489005	-0.282813	0.122112	-0.0480495	0.12061	0.0636072	0.305926	0.191572	0.219106	0.519305	0.0580322	0.198071	0.290352	0.139033	0.284519	0.179741	0.155985	0.0807856	0.0819505	0.079882	-0.102905	-0.0228296	0.12494	0.148087	0.0560229	0.185766	0.285442
197	-1.82578	7.74167	0.377815	0	0.286608	0	0.426695	4.49197	0.319746	0	1.02939	0	0.511223	0.254503	3.45191	0.766194	0.43566	1.29474	1.79736	-6.94728	-3.48163	-1.72034	-0.517484	-0.29836	0.106103	-0.0615369	0.0882693	0.111314	0.253244	0.260175	-0.037445	0.409169	0.0987841	0.178734	0.354318	0.123389	0.288473	0.186261	0.273187	0.0884963	0.0833828	0.148528	-0.0497493	0.00576176	0.131202	0.102185	0.0853946	0.164342	0.373111
198	-1.82445	7.11689	0.380472	0	0.327916	0	0.465939	4.90571	0.610028	0	0.857886	0	0.667068	0.375403	3.45978	0.807676	0.520626	1.51019	1.80634	-6.20499	-3.275	-1.41719	-0.512061	-0.318593	0.132336	0.00326129	0.0651959	0.0143945	0.269	0.285763	0.0249658	0.435717	0.0615432	0.218323	0.383123	0.132548	0.383742	0.17178	0.204949	0.0482375	0.0821773	0.0701141	-0.103148	0.0348155	0.20643	0.133624	0.0551145	0.135004	0.224913
199	-1.82995	5.48032	0.629585	0	0.04771	0	0.322335	4.61682	0.506995	0	0.875514	0	0.680794	0.251884	3.47186	0.854886	0.624107	1.30081	1.86938	-4.29251	-1.43688	-1.5062	-0.492868	-0.28703	0.117789	-0.0280869	0.0999472	0.0760642	0.270933	0.305499	0.168524	0.175327	0.0102973	0.238569	0.306458	0.194602	0.343913	0.173557	0.154776	0.0916479	0.0813016	0.0560016	-0.100093	0.0118517	0.149105	0.151465	0.0186823	0.134169	0.269394
200	-1.89063	5.92888	0.5971	0	0.324691	0	0.327439	4.68554	0.608073	0	0.985996	0	0.604826	0.326695	3.46814	0.682338	0.618713	1.25565	1.47887	-4.95237	-3.1104	-1.01234	-0.536748	-0.308374	0.135255	-0.0694729	0.118713	0.192692	0.27815	0.279552	0.214795	0.396358	0.133169	0.224531	0.388089	0.110842	0.299246	0.1702	0.197429	0.0888614	0.0173286	0.115803	-0.0939182	0.085914	0.240213	0.172535	0.0683129	0.158581	0.317185
201	-1.86073	8.22606	0.654689	0	0.148124	0	0.449422	4.68262	0.590816	0	1.01394	0	0.599111	0.284564	3.50321	0.729478	0.369436	1.3819	1.7898	-7.70938	-1.61523	-1.49637	-0.561671	-0.311116	0.130667	-0.082375	0.104893	0.159538	0.241933	0.198198	0.141188	0.196255	0.10484	0.155199	0.391869	0.176509	0.282629	0.161854	0.164925	0.0899983	0.077575	0.0184784	-0.104739	0.0550458	0.237087	0.212896	0.0511652	0.161855	0.287414
202	-1.88013	8.12243	0.781014	0	0.0525656	0	0.530735	4.6173	0.521228	0	0.995281	0	0.575972	0.1536	3.58869	0.938525	0.528414	1.21658	1.53314	-6.96806	-3.0431	-1.45656	-0.481701	-0.307888	0.109512	-0.0558051	0.152613	0.0575716	0.252037	0.278133	0.0961848	0.39261	0.129366	0.260191	0.309355	0.109106	0.296505	0.189342	0.171438	0.097412	0.0906338	0.182556	-0.0594054	0.010629	0.217308	0.196547	0.107385	0.112871	0.256763
203	-1.96324	7.53802	0.657374	0	0.197515	0	0.435327	4.77466	0.683623	0	1.08403	0	0.572447	0.178809	3.40374	0.799396	0.524502	1.46278	1.66978	-6.41985	-2.82293	-1.13967	-0.486166	-0.250482	0.0906204	-0.0328412	0.156975	0.142095	0.303746	0.347265	0.175443	0.318798	0.0590653	0.175395	0.362791	0.19638	0.353541	0.195825	0.225517	0.132281	0.105859	0.11924	-0.0576926	0.0425863	0.217834	0.250432	0.0626544	0.136077	0.227293
204	-1.83809	6.87324	0.611079	0	0.133478	0	0.479094	4.67144	0.642891	0	0.963681	0	0.560159	0.342742	3.61202	0.856842	0.657977	1.34634	1.60161	-5.94651	-2.33049	-1.65924	-0.473633	-0.297147	0.109742	-0.0924508	0.158008	0.0886747	0.281555	0.320792	0.202232	0.318641	0.119993	0.189871	0.355112	0.203872	0.252121	0.156426	0.192029	0.0956851	0.0109463	0.0210081	-0.0673954	0.00155667	0.133879	0.229966	0.0826387	0.129826	0.160374
205	-1.8638	6.93526	0.76595	0	0.143779	0	0.415375	4.64817	0.442594	0	0.957358	0	0.620059	0.179991	3.57048	0.711775	0.583543	1.25672	1.68203	-6.35554	-1.15565	-1.51569	-0.498814	-0.318456	0.11874	-0.00328412	0.0921801	0.190873	0.216999	0.383055	0.229862	0.282983	0.0698973	0.189144	0.372728	0.159873	0.223883	0.166033	0.167568	0.0639469	0.0808123	0.114417	-0.0584786	-0.0170594	0.177438	0.218008	0.077132	0.149461	0.38014
206	-1.84044	8.58759	0.555761	0	0.282722	0	0.537276	4.21955	0.625523	0	0.935593	0	0.509593	0.281592	3.57106	0.724361	0.449779	1.25902	1.77535	-7.9121	-2.69616	-1.74416	-0.490162	-0.231318	0.106188	-0.057137	0.155089	0.0167666	0.191523	0.318398	0.268466	0.386503	0.148151	0.210141	0.311725	0.159392	0.0849216	0.177392	0.163653	0.0833316	0.07589	0.0605228	-0.117296	0.0531339	0.196479	0.241058	0.101849	0.129026	0.207375
207	-1.86722	5.92846	0.612929	0	0.254583	0	0.545282	4.51428	0.597487	0	0.964627	0	0.533251	0.207426	3.44811	0.820269	0.538456	1.32854	1.6764	-5.15453	-2.62625	-0.691116	-0.514875	-0.317518	0.089428	-0.0376131	0.109997	0.133532	0.32455	0.410205	0.17862	0.525117	0.0900114	0.130554	0.407326	0.190778	0.252004	0.161141	0.215506	0.102125	0.126932	0.0901513	-0.0858887	0.0134116	0.144652	0.285994	0.113964	0.127032	0.251216
208	-1.90066	6.38563	0.742066	0	-0.0391873	0	0.456873	4.75224	0.542361	0	1.00031	0	0.605973	0.242506	3.50988	0.955939	0.686016	1.29744	1.72788	-5.57571	-2.49248	-1.50243	-0.497337	-0.311702	0.0857343	-0.0226485	0.0582117	0.0386502	0.225657	0.179229	0.187122	0.261822	0.0813904	0.238882	0.370492	0.196504	0.34808	0.157259	0.196783	0.109233	0.141813	0.0951112	-0.0945259	0.0226886	0.190256	0.30321	0.11197	0.116812	0.172129
209	-1.87111	6.24838	0.628245	0	0.107163	0	0.373865	4.50801	0.495643	0	1.0183	0	0.657467	0.319579	3.4791	0.828843	0.511378	1.4478	1.71268	-5.78774	-2.69352	-1.28836	-0.484016	-0.333236	0.0908119	-0.0378266	0.051254	0.0335677	0.236606	0.326973	0.143412	0.204667	0.0940913	0.219899	0.350204	0.184129	0.243861	0.171035	0.214155	0.0916244	0.0778108	0.0687501	-0.083706	0.0489204	0.202645	0.142561	0.0656026	0.134743	0.190088
210	-1.84485	6.01886	0.635434	0	0.138583	0	0.408813	4.8299	0.815208	0	1.01617	0	0.636037	0.36907	3.64526	0.896009	0.521184	1.36065	1.67496	-5.73095	-3.3608	-1.65325	-0.528424	-0.338133	0.111923	-0.0609323	0.0865716	0.0956944	0.260901	0.314531	0.238942	0.231017	0.0647806	0.207976	0.328798	0.160229	0.227372	0.170038	0.193158	0.109473	0.126054	0.0974469	-0.133428	0.0169173	0.176361	0.196683	0.0301601	0.166142	0.331381
211	-1.80824	8.90991	0.656007	0	0.0332811	0	0.493378	4.68407	0.743169	0	1.14461	0	0.629592	0.282717	3.4931	0.843304	0.420259	1.23299	1.67877	-7.80432	-1.8804	-1.61656	-0.523147	-0.327216	0.0814865	-0.0302771	0.081389	0.0459308	0.228114	0.356117	0.338521	0.365203	0.118175	0.246238	0.315882	0.170209	0.323043	0.164473	0.190357	0.124782	0.0464456	0.0895916	-0.0930278	-0.00940897	0.155481	0.194838	0.116551	0.120596	0.27863
212	-1.95407	6.88673	0.605544	0	0.211475	0	0.488374	4.83457	0.662092	0	1.08341	0	0.483142	0.246084	3.56846	0.788971	0.396213	1.20083	1.795	-6.07625	-3.30864	-1.88476	-0.454259	-0.282591	0.106178	-0.0794076	0.138966	0.0792762	0.279609	0.260689	0.254842	0.443104	0.0748502	0.224541	0.311106	0.133912	0.283215	0.175393	0.211801	0.154426	0.123503	0.133234	-0.0632995	0.0741996	0.215638	0.177525	0.0729426	0.148574	0.431274
213	-1.84107	7.33341	0.583444	0	0.28228	0	0.333882	4.3444	0.558312	0	1.06991	0	0.64714	0.38536	3.50047	0.791678	0.498993	1.23854	1.64893	-6.49592	-1.90204	-1.15757	-0.535198	-0.365536	0.0873193	-0.0345372	0.14104	0.0306053	0.261333	0.333567	0.317459	0.163513	0.0824624	0.217323	0.320719	0.17158	0.220185	0.161581	0.234712	0.111974	0.0386605	0.0799253	-0.0714771	0.0148494	0.161875	0.182373	0.0649112	0.113253	0.341259
214	-1.87179	7.76464	0.436729	0	0.48328	0	0.432245	5.01711	0.695338	0	0.990714	0	0.647383	0.300294	3.55936	0.749107	0.373704	1.19801	1.66789	-6.50084	-2.46443	-1.78822	-0.491017	-0.310557	0.0747009	-0.091405	0.0555051	0.116513	0.265127	0.39487	0.212672	0.378663	0.0939101	0.153853	0.404562	0.163649	0.312808	0.169722	0.206959	0.12866	0.0470167	0.0732336	-0.035409	0.0176629	0.179949	0.21434	0.0179176	0.131759	0.212341
215	-1.86408	7.42185	0.446445	0	0.273716	0	0.488589	4.65972	0.529128	0	1.198	0	0.744447	0.203496	3.44155	0.814758	0.628976	1.24096	1.88716	-6.82985	-1.69098	-1.88414	-0.493803	-0.271887	0.112837	-0.0800577	0.120719	0.117117	0.286516	0.33937	0.128345	0.300376	0.15584	0.219915	0.34955	0.0853443	0.269463	0.161378	0.209114	0.104622	0.134231	0.0359098	-0.0799426	0.0300265	0.162036	0.210625	0.069298	0.155372	0.335176
216	-1.85797	7.58519	0.775263	0	0.101917	0	0.429145	4.99611	0.54108	0	1.04184	0	0.691613	0.24331	3.43178	0.882997	0.534579	1.37156	1.63757	-6.52285	-3.09419	-1.40509	-0.479948	-0.311015	0.0529565	-0.0503695	0.0406166	0.095597	0.257177	0.349176	0.109356	0.348423	0.0111542	0.207411	0.295086	0.177414	0.370796	0.196517	0.195165	0.0976139	0.0671947	0.107355	-0.116303	0.0846133	0.174034	0.219229	0.0479324	0.173632	0.2824
217	-1.8522	5.51424	0.465199	0	0.269656	0	0.469076	4.68358	0.669271	0	1.01525	0	0.709325	0.276213	3.64687	0.784579	0.672591	1.35426	1.76628	-4.74508	-2.5137	-1.78532	-0.447608	-0.309084	0.0894352	-0.0626505	0.117545	0.0275405	0.239891	0.367342	0.134334	0.315171	0.0622783	0.265272	0.371009	0.100596	0.280628	0.158535	0.254255	0.0714145	0.0233999	0.0673224	-0.109172	0.0392927	0.212472	0.230424	0.130582	0.11303	0.300342
218	-1.87419	8.86668	0.525486	0	0.129713	0	0.386252	4.66654	0.64539	0	0.968069	0	0.612867	0.204907	3.52924	0.761056	0.493345	1.34322	1.67377	-8.06558	-0.920571	-1.31669	-0.462931	-0.272688	0.121087	-0.0313639	0.0840754	0.0638811	0.243673	0.177136	0.170094	0.449456	0.076778	0.267265	0.349061	0.145971	0.319906	0.177142	0.257699	0.10698	0.0497859	0.0988879	-0.101999	0.059877	0.176242	0.155845	0.0523284	0.157658	0.435714
219	-1.84941	6.49488	0.561487	0	0.291284	0	0.433144	4.55142	0.616439	0	1.03524	0	0.683461	0.325739	3.47631	0.88303	0.604113	1.23531	1.64276	-5.77565	-1.14292	-1.60791	-0.503484	-0.319789	0.113245	-0.0171441	0.128116	0.0504199	0.242949	0.240384	0.0607696	0.277414	0.0982038	0.265469	0.390281	0.149735	0.401397	0.169705	0.187023	0.103799	0.059589	0.0597851	-0.103126	-0.0148701	0.158444	0.291997	0.0808054	0.123221	0.235679
220	-1.79582	5.25309	0.462211	0	0.329427	0	0.340145	4.9913	0.593492	0	1.04115	0	0.547087	0.231413	3.52149	0.785949	0.59995	1.37292	1.66207	-4.07787	-2.80417	-1.52526	-0.467659	-0.291631	0.0824483	-0.0649655	0.111791	0.0602495	0.248726	0.194886	0.295706	0.633628	0.12449	0.247672	0.314111	0.139648	0.328491	0.148532	0.210284	0.0770705	0.0283086	0.104363	-0.0695953	0.00942238	0.124679	0.249444	0.052036	0.156428	0.190102
221	-1.89171	5.79485	0.626414	0	0.0934115	0	0.355601	4.85156	0.604387	0	0.903979	0	0.578527	0.218025	3.47251	0.820399	0.656738	1.40307	1.65296	-5.14211	-3.52102	-1.4864	-0.471682	-0.32095	0.0822457	-0.0101475	0.131011	0.0826981	0.255062	0.25446	0.16359	0.425601	0.0985929	0.261629	0.290956	0.182831	0.346464	0.179122	0.258865	0.0992513	0.0984379	0.10442	-0.0977443	0.064178	0.172899	0.107304	0.0515367	0.143302	0.307049
222	-1.87618	8.9912	0.444936	0	0.300901	0	0.507833	4.39915	0.637726	0	1.07918	0	0.539956	0.199758	3.50244	0.798089	0.552706	1.23275	1.50393	-8.20322	-1.60458	-1.43339	-0.465787	-0.287946	0.0624787	-0.0260813	0.106843	0.120596	0.195873	0.337456	0.247588	0.428986	0.0411904	0.204238	0.306306	0.135265	0.282804	0.168991	0.25401	0.0845986	0.0898277	0.153918	-0.0336438	0.025989	0.165036	0.339344	0.157578	0.128319	0.162088
223	-1.83715	7.62608	0.661371	0	0.308353	0	0.452427	4.79239	0.517515	0	0.955049	0	0.637758	0.216185	3.49524	0.883948	0.615781	1.42641	1.63101	-6.70974	-1.99803	-1.63576	-0.489589	-0.260431	0.0790292	0.031113	0.0510722	0.0545413	0.223358	0.31084	0.108654	0.31038	0.0342235	0.129427	0.278305	0.167418	0.310443	0.179233	0.235382	0.072167	0.0920137	0.0982354	-0.0866775	0.0187099	0.15	0.267694	0.0802436	0.114976	0.177017
224	-1.83729	6.63273	0.427678	0	0.325822	0	0.519798	4.36868	0.55132	0	0.854317	0	0.5805	0.256984	3.58669	0.77138	0.420695	1.37075	1.5238	-6.32197	-2.38141	-1.4053	-0.507352	-0.312152	0.131673	-0.0667436	0.0792904	0.187678	0.303665	0.308658	0.167789	0.348394	0.116095	0.161206	0.36524	0.14506	0.284138	0.165919	0.192616	0.0486972	0.0845567	0.100366	-0.0953185	0.0197235	0.176644	0.245746	0.0909457	0.182182	0.286009
225	-1.89424	7.86423	0.590274	0	0.0797569	0	0.329413	4.4713	0.511081	0	0.942742	0	0.591414	0.38189	3.59949	0.752934	0.435945	1.35943	1.73332	-7.01749	-2.57803	-1.63699	-0.501309	-0.27809	0.136919	-0.0337983	0.0942858	0.0347576	0.221813	0.199159	0.162587	0.354819	0.0801504	0.222446	0.340848	0.200438	0.346923	0.175974	0.190274	0.0865199	0.0156948	0.116391	-0.0729176	0.0514245	0.187346	0.138289	0.0256341	0.17348	0.363401
226	-1.92983	6.64148	0.525647	0	0.335075	0	0.536761	4.89918	0.51505	0	0.922622	0	0.56042	0.227647	3.67942	0.88707	0.692582	1.25766	1.68008	-5.75488	-2.62809	-1.83108	-0.458984	-0.286334	0.126685	-0.0379371	0.125568	0.0645212	0.207264	0.232204	0.0458962	0.394043	0.0515636	0.198292	0.352225	0.109199	0.315162	0.159941	0.219472	0.107083	0.0789662	0.135067	-0.0632891	0.0572382	0.186655	0.199119	0.0714883	0.177863	0.366198
227	-1.92517	7.11513	0.725387	0	-0.089559	0	0.389895	4.44429	0.565343	0	0.930077	0	0.561882	0.218089	3.45096	0.89541	0.57881	1.28976	1.65398	-6.28921	-2.46316	-1.66391	-0.474093	-0.310156	0.114879	-0.0117094	0.0906964	0.110127	0.253148	0.248373	0.265064	0.244608	0.134908	0.261829	0.434382	0.156464	0.281184	0.151183	0.218527	0.0886956	0.0375684	0.170149	-0.0683684	0.078791	0.198432	0.266438	0.0910617	0.139811	0.252479
228	-1.82963	6.67691	0.514604	0	0.320004	0	0.341367	4.28265	0.600265	0	1.08374	0	0.74625	0.294244	3.54226	0.835389	0.502035	1.39335	1.72196	-5.71812	-0.818999	-1.65648	-0.533979	-0.287704	0.072666	-0.0360509	0.127483	0.107125	0.227661	0.382389	0.249323	0.552834	0.0216195	0.264403	0.305942	0.152184	0.238181	0.169134	0.259246	0.0684027	0.0815426	0.084864	-0.0972885	0.0234791	0.171468	0.233787	0.0364729	0.152973	0.246624
229	-1.79168	8.39404	0.515409	0	0.344522	0	0.409868	4.70917	0.584906	0	0.931839	0	0.678552	0.227226	3.61995	0.800477	0.512505	1.15369	1.63834	-7.12784	-2.43014	-1.73785	-0.486821	-0.279116	0.0652208	-0.0721244	0.132869	0.0533973	0.295679	0.330395	0.0112084	0.417616	0.167022	0.159069	0.297107	0.156847	0.396968	0.161778	0.178641	0.108173	0.0707752	0.079539	-0.0940373	-0.00808052	0.126674	0.247879	0.111621	0.122331	0.184627
230	-1.79615	7.15586	0.721117	0	0.10381	0	0.314386	5.2981	0.621098	0	1.00843	0	0.603826	0.305662	3.52679	0.794448	0.534957	1.36609	1.68758	-6.29262	-2.14217	-1.67063	-0.492518	-0.325101	0.0783691	-0.0508947	0.0931066	0.145235	0.23517	0.255017	0.134312	0.43778	0.0904399	0.240703	0.309152	0.123371	0.340097	0.15111	0.147907	0.0479724	0.00029663	0.0838046	-0.103072	0.0648007	0.202178	0.149626	0.0757792	0.138819	0.27041
231	-1.85665	8.95171	0.671187	0	0.04622	0	0.432224	4.7702	0.651348	0	0.956625	0	0.613615	0.0818606	3.42988	0.743212	0.504623	1.28811	1.73967	-7.74749	-1.85845	-1.251	-0.488156	-0.332842	0.0876235	-0.0185122	0.133939	0.131194	0.257826	0.303902	0.381007	0.281957	0.028293	0.102981	0.399807	0.179725	0.145875	0.17301	0.22111	0.0912785	0.0846512	0.158323	-0.0667471	0.0142603	0.182957	0.132648	0.128118	0.100725	0.24245
232	-1.80829	6.78691	0.49002	0	0.183174	0	0.586663	4.66712	0.464263	0	0.940695	0	0.468683	0.235431	3.52945	0.810453	0.424122	1.34552	1.7361	-6.25386	-2.45069	-1.61608	-0.473439	-0.294141	0.104316	-0.0220777	0.0694993	0.179998	0.24031	0.333827	0.403748	0.53601	0.00214691	0.208716	0.343657	0.17526	0.314077	0.180648	0.195177	0.0622852	0.0721454	0.0667843	-0.0722927	-0.00726502	0.144186	0.161133	0.0966219	0.107883	0.312262
233	-1.83664	7.14812	0.622917	0	0.310304	0	0.483012	4.72944	0.390787	0	0.894956	0	0.58385	0.250385	3.42241	0.810246	0.573135	1.35052	1.64534	-6.66392	-2.00288	-1.20416	-0.478914	-0.308942	0.0992148	-0.073714	0.125573	0.0769889	0.216318	0.301896	0.104665	0.303372	0.0410547	0.207271	0.313117	0.14019	0.319645	0.172796	0.153254	0.0868521	0.102225	0.0533302	-0.0552614	0.0209201	0.154026	0.200101	0.152939	0.132242	0.232986
234	-1.88101	5.62336	0.525425	0	0.214332	0	0.534957	4.66666	0.31419	0	0.902029	0	0.806987	0.26847	3.42945	0.757745	0.489981	1.54016	1.56729	-5.20139	-2.73594	-0.921065	-0.49307	-0.264021	0.118334	-0.0973433	0.115717	0.134355	0.297527	0.239234	0.225914	0.357341	0.0539471	0.1499	0.341498	0.178538	0.375314	0.16812	0.158787	0.0989198	0.0557033	0.105636	-0.0821554	0.0510543	0.228668	0.138125	0.0444411	0.168031	0.228718
235	-1.83073	6.04073	0.459248	0	0.396475	0	0.4126	4.83252	0.653401	0	0.989686	0	0.598652	0.282971	3.60198	0.80029	0.536858	1.2466	1.81093	-4.93198	-1.49085	-1.57496	-0.471045	-0.313657	0.0754835	-0.0766659	0.0603796	0.0876228	0.2324	0.36591	0.225645	0.583954	0.0589745	0.195439	0.331405	0.205462	0.342798	0.16441	0.181917	0.0897754	0.112178	0.099074	-0.0901661	0.0321611	0.163502	0.226033	0.0540476	0.107192	0.211486
236	-1.80419	7.89632	0.577108	0	0.134916	0	0.475462	4.36257	0.464602	0	1.06413	0	0.543471	0.1798	3.56496	0.788643	0.430865	1.35412	1.65488	-6.83204	-2.45075	-1.53398	-0.511357	-0.286209	0.0777447	-0.0929283	0.155229	0.2251	0.233372	0.395258	0.207506	0.310437	0.107467	0.205769	0.386738	0.136221	0.259852	0.176647	0.186637	0.118399	0.0577629	0.167626	-0.0723155	-0.0349052	0.126445	0.191315	0.133481	0.140958	0.321476
237	-1.91824	8.23513	0.576496	0	0.242838	0	0.503245	4.54183	0.576842	0	0.951788	0	0.618733	0.405977	3.5357	0.768379	0.491854	1.3006	1.5977	-7.2674	-1.20186	-1.51489	-0.480888	-0.322898	0.119494	0.00857907	0.123244	0.151665	0.26262	0.294347	0.180799	0.429009	0.100362	0.197472	0.328899	0.1686	0.4375	0.185185	0.209767	0.067779	0.028617	0.105857	-0.0838514	0.0872166	0.214779	0.119127	0.069686	0.122004	0.361555
238	-1.91715	9.30581	0.417468	0	0.294552	0	0.554997	5.02169	0.500996	0	1.11808	0	0.5779	0.266081	3.43711	0.807402	0.437519	1.31647	1.57193	-8.18517	-2.27141	-1.33784	-0.458268	-0.282389	0.139245	0.0115232	0.0782535	0.115544	0.2227	0.350212	0.284676	0.261922	0.0425825	0.198784	0.313319	0.153606	0.358206	0.182463	0.199597	0.0644347	0.0572365	0.0719559	-0.0756658	0.0600963	0.179983	0.1733	0.0537485	0.205582	0.332243
239	-1.87473	6.69131	0.667073	0	0.203695	0	0.415226	4.86649	0.556764	0	0.81768	0	0.583381	0.295529	3.59584	0.86864	0.533416	1.28481	1.67786	-6.38754	-3.42383	-1.92532	-0.476756	-0.328657	0.105144	-0.0439681	0.0977471	0.0845746	0.232049	0.389889	0.178023	0.38686	0.140907	0.212928	0.339746	0.155196	0.346191	0.170569	0.1993	0.0894101	0.0754524	0.0500395	-0.0926416	0.059863	0.208937	0.171578	0.117733	0.102657	0.277924
240	-1.85271	7.28342	0.384157	0	0.305837	0	0.436692	4.73215	0.541211	0	0.935643	0	0.679051	0.261759	3.51839	0.784152	0.511899	1.43357	1.77775	-5.98337	-2.91043	-1.90637	-0.530036	-0.301493	0.0875825	-0.0230157	0.16157	0.0805394	0.283284	0.316194	0.144168	0.3188	0.135279	0.255204	0.337613	0.122334	0.319946	0.155094	0.216615	0.0572954	0.0955368	0.128915	-0.0979355	0.0390762	0.19958	0.260449	-0.0123139	0.150758	0.350091
241	-1.8633	8.1812	0.620402	0	0.115308	0	0.4809	5.02875	0.448613	0	0.998653	0	0.595961	0.226084	3.63371	0.927807	0.552194	1.27809	1.80257	-6.9394	-2.51924	-1.73279	-0.473881	-0.329791	0.121953	-0.046984	0.125709	0.116298	0.270811	0.333105	0.203173	0.463727	0.0564308	0.221114	0.340761	0.180206	0.324006	0.158879	0.21773	0.0891622	0.0841782	0.0693486	-0.0631632	0.00375962	0.164096	0.149263	0.0778707	0.107125	0.273893
242	-1.89865	8.71839	0.546168	0	0.14102	0	0.527512	4.77491	0.446669	0	0.808892	0	0.637497	0.353534	3.64938	0.841485	0.633729	1.22719	1.64483	-7.34093	-2.09055	-1.56497	-0.428258	-0.325303	0.033915	-0.0671987	0.125006	0.117854	0.2364	0.349012	0.216158	0.290925	0.0382054	0.219129	0.417019	0.197258	0.246484	0.162825	0.207357	0.0551564	0.0681293	0.120722	-0.0690248	0.0512236	0.244393	0.114539	0.13479	0.137884	0.325208
243	-1.8878	8.16681	0.613499	0	0.157029	0	0.488854	4.50152	0.62327	0	1.01714	0	0.518041	0.319482	3.64535	0.735166	0.449312	1.10581	1.7938	-7.27904	-1.59832	-1.86476	-0.466622	-0.308278	0.112593	-0.0149998	0.039631	0.163029	0.177048	0.362777	0.193417	0.379392	0.0728351	0.0913665	0.332823	0.194722	0.210354	0.156288	0.220462	0.100441	0.0135657	0.157899	-0.0437825	0.0240609	0.123032	0.234722	0.0921733	0.136951	0.269293
244	-1.8801	8.44585	0.555072	0	0.174543	0	0.323573	4.31208	0.494972	0	1.12241	0	0.777085	0.215071	3.61219	0.720617	0.478336	1.47775	1.61008	-7.91735	-0.931028	-1.3981	-0.467388	-0.308879	0.133604	0.00499189	0.147087	0.115646	0.235143	0.335442	0.301036	0.555475	0.165469	0.162981	0.311366	0.0909739	0.369721	0.165255	0.19536	0.105892	0.0630081	0.0401497	-0.13375	0.0586764	0.192981	0.158926	0.0928433	0.124564	0.220678
245	-1.93431	6.7367	0.458639	0	0.340636	0	0.415354	4.66966	0.645357	0	1.01285	0	0.654225	0.217217	3.42197	0.839321	0.412368	1.22208	1.68656	-5.78358	-1.13536	-1.80034	-0.498773	-0.318828	0.123746	-0.0248405	0.13733	0.109558	0.255421	0.29049	0.244196	0.344687	0.0710313	0.210376	0.320425	0.183512	0.315218	0.18173	0.216289	0.092438	0.146506	0.06006	-0.0695369	0.0640895	0.216803	0.266429	0.0771288	0.119477	0.339929
246	-1.88955	7.19277	0.57633	0	0.225273	0	0.440201	5.12957	0.453149	0	0.866954	0	0.69297	0.304672	3.65617	0.84586	0.608395	1.24167	1.56766	-5.85336	-2.91993	-0.897018	-0.500001	-0.291053	0.0892172	-0.0510733	0.145077	0.126891	0.230324	0.297703	0.151276	0.219353	0.0411625	0.186115	0.408841	0.185512	0.246417	0.161135	0.188592	0.0854224	0.0682273	0.0974256	-0.0323834	-0.0183841	0.159703	0.263587	0.107649	0.130096	0.406953
247	-1.85076	7.61387	0.712746	0	0.0703568	0	0.455008	4.49742	0.585676	0	0.886174	0	0.586224	0.397908	3.53465	0.862806	0.54214	1.35058	1.75033	-6.82932	-0.688128	-1.55181	-0.494022	-0.30929	0.118013	-0.0176487	0.138914	0.131732	0.215168	0.278897	0.142397	0.227313	0.152126	0.225516	0.318709	0.162397	0.382145	0.171561	0.253937	0.0591097	0.0341157	0.0722647	-0.0757097	2.21316e-05	0.149017	0.272646	0.014558	0.179086	0.304213
248	-1.88731	5.97608	0.396175	0	0.338493	0	0.496721	4.62027	0.531135	0	0.956162	0	0.663129	0.2753	3.66868	0.870654	0.553319	1.36202	1.65902	-5.30466	-2.03502	-1.48904	-0.471799	-0.256979	0.133088	-0.0172505	0.0737842	0.134037	0.240501	0.402713	0.210071	0.44758	0.0546512	0.240012	0.341008	0.135448	0.362231	0.169417	0.200933	0.103251	0.0332977	0.0981865	-0.0677892	0.0277196	0.178061	0.114924	0.0473828	0.124461	0.358038
249	-1.91854	7.34968	0.61026	0	0.0708289	0	0.416769	4.42224	0.681156	0	1.15446	0	0.619275	0.140592	3.66427	0.876128	0.572645	1.26983	1.6105	-6.23647	-2.85319	-1.50483	-0.461106	-0.257675	0.129764	-0.00750004	0.118924	0.128667	0.193107	0.270218	0.335337	0.497805	0.113251	0.251493	0.343805	0.173366	0.247635	0.168019	0.201013	0.106518	0.0635244	0.0945576	-0.0726756	0.014361	0.1664	0.196399	0.079591	0.126792	0.192209
250	-1.82475	7.93364	0.511861	0	0.16176	0	0.509275	4.73836	0.348851	0	1.12742	0	0.658699	0.35191	3.51954	0.855042	0.57438	1.35458	1.62645	-7.20709	-2.05962	-1.19014	-0.455719	-0.259621	0.129988	-0.0275551	0.128681	0.128279	0.246645	0.259856	0.175205	0.260267	0.0420436	0.136371	0.384137	0.156356	0.424372	0.191114	0.170697	0.0997698	0.0821675	0.0990482	-0.113537	-0.00167073	0.12925	0.277453	0.0410631	0.121308	0.120922
251	-1.92508	6.77698	0.47056	0	0.279067	0	0.517261	4.35799	0.666017	0	1.06371	0	0.584418	0.331557	3.50898	0.915594	0.72469	1.51389	1.51104	-5.58315	-1.79765	-1.10524	-0.451143	-0.281397	0.069386	-0.0260049	0.121857	0.116655	0.209386	0.273249	0.155137	0.239523	0.0741213	0.203269	0.320709	0.182655	0.188393	0.185052	0.242232	0.112707	0.0496142	0.0952184	-0.0921309	0.102484	0.191447	0.168639	0.0996884	0.139624	0.248924
252	-1.91789	7.39331	0.55999	0	0.169967	0	0.449765	4.83054	0.630782	0	1.022	0	0.74051	0.0547781	3.6561	0.975215	0.63661	1.39704	1.65233	-6.38331	-1.71559	-1.38979	-0.498923	-0.288081	0.125285	-0.00450883	0.116983	0.103134	0.245565	0.284663	0.17296	0.3417	0.151533	0.274012	0.343782	0.154937	0.356625	0.165938	0.169133	0.128307	0.125711	0.0449869	-0.0956237	0.0466037	0.185095	0.252103	0.112078	0.143998	0.253509
253	-1.83548	5.57297	0.470634	0	0.172775	0	0.447835	4.54856	0.663142	0	1.05838	0	0.554816	0.310938	3.48666	0.863145	0.496184	1.46652	1.63254	-4.99672	-2.57922	-1.41539	-0.47782	-0.305764	0.110429	-0.0376086	0.0355575	0.101441	0.224035	0.236251	0.0773654	0.281381	0.0305877	0.198059	0.37451	0.14991	0.252107	0.163776	0.194523	0.0960567	0.0357999	0.0749357	-0.0783294	0.0168288	0.14256	0.143773	0.0878336	0.150929	0.2714
254	-1.85059	5.20384	0.653901	0	0.0467311	0	0.440868	4.62431	0.356113	0	0.991864	0	0.724564	0.248933	3.51576	0.884659	0.504773	1.13742	1.78451	-4.20102	-3.32296	-2.06871	-0.47784	-0.301559	0.0737007	-0.053845	0.183628	0.0511318	0.233137	0.308328	0.216486	0.200011	0.0928062	0.166427	0.333384	0.149757	0.415826	0.185232	0.179819	0.105624	0.0699015	0.0768735	-0.111368	0.0533765	0.184	0.178745	0.0699652	0.147698	0.262974
255	-1.86786	5.94615	0.449676	0	0.286314	0	0.414831	4.4767	0.510363	0	1.24249	0	0.559335	0.184518	3.67233	0.857063	0.587078	1.30234	1.45719	-4.86608	-2.93195	-1.67304	-0.499386	-0.339716	0.124798	-0.0235284	0.150892	-0.0295358	0.182829	0.353467	0.184148	0.230765	0.0778882	0.17481	0.361401	0.159268	0.419674	0.172684	0.202104	0.0902108	0.12325	0.125943	-0.130093	0.0683963	0.190645	0.219024	0.0980239	0.13616	0.285292
256	-1.89955	7.79822	0.653076	0	0.0944658	0	0.590218	4.56596	0.439328	0	1.01233	0	0.609017	0.301032	3.42305	0.740304	0.520922	1.35209	1.70992	-7.03836	-3.60126	-1.19099	-0.442387	-0.30526	0.0854982	-0.0468623	0.117756	0.0919536	0.280803	0.354266	0.182473	0.349213	0.101376	0.190739	0.322995	0.16707	0.289029	0.152773	0.213924	0.122768	0.0397098	0.116474	-0.0512971	0.0330882	0.219228	0.221976	0.117665	0.155122	0.206918
257	-1.93711	6.56516	0.465498	0	0.34659	0	0.500247	4.65388	0.723437	0	1.0233	0	0.591509	0.280834	3.59701	0.819651	0.517432	1.43268	1.71374	-6.4904	-2.01268	-1.67715	-0.518149	-0.262989	0.109027	-0.0403368	0.0981471	-0.00402884	0.263954	0.290521	0.118938	0.3467	0.125092	0.242547	0.309123	0.159862	0.379117	0.180785	0.227805	0.0800049	0.0311096	0.119255	-0.0931685	0.0897208	0.243484	0.15463	0.072509	0.166086	0.239224
258	-1.85671	5.12464	0.651627	0	0.234917	0	0.40345	5.07027	0.478054	0	0.989408	0	0.68429	0.290547	3.48628	0.761098	0.494832	1.38139	1.75408	-4.1453	-3.43829	-1.70538	-0.5092	-0.278798	0.0884906	-0.0669288	0.131342	0.100547	0.240642	0.243803	0.0669888	0.344335	0.0811791	0.309947	0.400753	0.137356	0.304246	0.176894	0.197636	0.116697	0.0633195	0.0670044	-0.111958	0.0631044	0.206256	0.160298	0.0532174	0.124674	0.220877
259	-1.91927	6.41563	0.737249	0	0.0272071	0	0.457387	4.99512	0.576976	0	0.863386	0	0.599192	0.103234	3.61182	0.790935	0.506755	1.36925	1.72221	-5.70173	-2.20007	-1.63009	-0.42752	-0.272895	0.120535	-0.0322059	0.1135	0.0972659	0.257051	0.300308	0.183001	0.243044	0.0324706	0.146532	0.344365	0.155257	0.280293	0.170155	0.239736	0.141236	0.0812235	0.0730717	-0.0863102	0.0612551	0.155939	0.157555	0.0892108	0.150314	0.378181
260	-1.84084	7.98248	0.544215	0	0.193909	0	0.451096	4.63661	0.721321	0	1.05525	0	0.639746	0.300336	3.35073	0.758447	0.50636	1.33367	1.73028	-6.88124	-2.99293	-1.48228	-0.5157	-0.284803	0.0548458	-0.0621928	0.0826002	0.0917177	0.181119	0.284963	0.138308	0.382606	0.0921302	0.159441	0.390267	0.176844	0.244128	0.165792	0.186703	0.0971403	0.0611842	0.0939107	-0.0838491	0.0327634	0.156637	0.288304	0.10614	0.115711	0.298728
261	-1.85736	6.79571	0.392223	0	0.437081	0	0.573595	4.30752	0.581059	0	0.894424	0	0.662751	0.267994	3.49382	0.860399	0.594652	1.27251	1.7822	-5.69124	-2.24443	-1.38412	-0.514982	-0.315134	0.139319	0.00700516	0.0923782	0.0647054	0.259868	0.251428	0.196941	0.359829	-0.023444	0.22122	0.310732	0.183429	0.109786	0.167757	0.185558	0.0866397	0.0955192	0.114595	-0.107045	0.00868732	0.16487	0.102802	0.149722	0.137057	0.394308
262	-1.80047	6.67065	0.400255	0	0.418636	0	0.367187	4.92088	0.614786	0	0.978162	0	0.547867	0.37972	3.3678	0.840068	0.43571	1.33406	1.78998	-5.98612	-1.72124	-1.55352	-0.505328	-0.281578	0.0769253	-0.0332456	0.194124	0.138886	0.294499	0.282333	0.210344	0.337843	0.0345583	0.308628	0.333478	0.166695	0.229124	0.148773	0.219081	0.0863289	0.0552061	0.0650472	-0.108652	-0.0780445	0.117244	0.28164	0.115717	0.167159	0.219873
263	-1.87278	7.19893	0.482956	0	0.367378	0	0.446211	4.56123	0.61805	0	0.936557	0	0.617408	0.197264	3.57945	0.725909	0.470659	1.42204	1.72529	-5.99818	-1.76906	-1.91553	-0.49638	-0.276789	0.0593211	-0.0627544	0.113197	0.104572	0.262479	0.197985	0.160218	0.40997	0.0334568	0.189072	0.414814	0.1436	0.359725	0.184365	0.218171	0.0863307	0.0685207	0.101627	-0.0688992	0.0705005	0.218738	0.25507	0.0316164	0.135158	0.233332
264	-1.92436	7.19095	0.653913	0	0.108276	0	0.252558	4.90848	0.499834	0	1.0486	0	0.51016	0.277466	3.48288	0.783604	0.593902	1.42716	1.55581	-6.24933	-2.17993	-1.6466	-0.445067	-0.266703	0.134397	0.0205444	0.0771647	0.0300813	0.247162	0.317437	0.270088	0.174514	0.0919665	0.176263	0.374921	0.147542	0.231934	0.156365	0.23667	0.116372	0.121366	0.105863	-0.0184042	-0.004842	0.143314	0.268796	0.113247	0.155983	0.217236
265	-1.82498	8.10093	0.844554	0	0.0546214	0	0.417801	5.02268	0.641466	0	0.944374	0	0.633477	0.147527	3.47323	0.853174	0.538872	1.31123	1.7317	-7.04879	-3.49732	-1.59114	-0.482694	-0.287105	0.12131	-0.0366097	0.104895	0.0874489	0.251204	0.181479	0.257996	0.313063	0.0281329	0.137966	0.281286	0.143018	0.377358	0.201931	0.228148	0.0814414	0.0886643	0.0816998	-0.0851344	-0.0139335	0.116589	0.286272	0.0696402	0.122083	0.331885
266	-1.84711	7.1648	0.544491	0	0.351072	0	0.307095	4.54878	0.544885	0	1.08648	0	0.673872	0.187955	3.52363	0.921053	0.61601	1.18418	1.7496	-6.17866	-2.46992	-1.19676	-0.54212	-0.305687	0.140008	0.0207435	0.178639	0.0116514	0.305286	0.255037	0.295461	0.347351	0.0414	0.22377	0.273008	0.16958	0.224957	0.169595	0.145859	0.0461977	6.40568e-05	0.0871276	-0.0415176	0.0230268	0.147895	0.227195	0.0938521	0.117141	0.33426
267	-1.92209	6.98929	0.519364	0	0.066744	0	0.408011	4.60865	0.689348	0	1.12929	0	0.576805	0.249315	3.41869	0.960033	0.297298	1.32679	1.68733	-6.44307	-2.88291	-0.975361	-0.487656	-0.287284	0.135089	0.00194161	0.131022	0.0757565	0.274619	0.145935	0.182564	0.443909	0.0379484	0.193685	0.310949	0.143103	0.325571	0.187163	0.182224	0.086104	0.0895318	0.0872118	-0.102553	0.0410496	0.235336	0.234922	0.11194	0.131746	0.25712
268	-1.96298	6.55491	0.559094	0	0.283257	0	0.413036	4.4785	0.412062	0	0.909657	0	0.670265	0.245601	3.67673	0.916214	0.424613	1.41729	1.73078	-5.82948	-1.58267	-1.70873	-0.48636	-0.272767	0.111362	-0.0269732	0.214641	0.179119	0.224207	0.356977	0.145457	0.356319	0.181046	0.226489	0.331176	0.174218	0.298577	0.166698	0.215438	0.123311	0.0895934	0.133513	-0.0565056	0.084271	0.196552	0.241576	0.0595607	0.156101	0.239095
269	-1.82859	7.09344	0.622298	0	0.20088	0	0.405373	5.02386	0.510299	0	1.07053	0	0.534269	0.36709	3.59342	0.980315	0.543294	1.38261	1.57997	-6.40745	-2.73178	-1.49472	-0.546561	-0.329704	0.132508	-0.0248677	0.0997516	0.0344464	0.224328	0.44377	0.0764782	0.404638	0.0957354	0.299329	0.316023	0.170683	0.307614	0.188685	0.202797	0.062494	0.0349261	0.0791675	-0.0891892	0.0285473	0.158598	0.192647	0.0617385	0.141319	0.200883
270	-1.8026	7.61646	0.686267	0	0.0503439	0	0.415639	5.06277	0.673694	0	1.05297	0	0.650347	0.270829	3.48897	0.855661	0.524048	1.31934	1.66421	-6.51801	-3.37081	-1.21967	-0.566698	-0.364008	0.135184	0.0263997	0.112393	0.132224	0.247886	0.342075	0.188243	0.374688	0.191424	0.186429	0.367786	0.148404	0.313921	0.152583	0.220166	0.0766004	0.0625502	0.0575048	-0.125037	0.0302658	0.164183	0.118631	0.0517622	0.0831123	0.314187
271	-1.89163	8.19196	0.616679	0	0.111972	0	0.526204	4.76007	0.583012	0	1.01887	0	0.566509	0.267063	3.53549	0.896787	0.559175	1.40203	1.68276	-6.88348	-1.59888	-1.40885	-0.549789	-0.288826	0.0844647	-0.0521713	0.151296	0.0351493	0.296367	0.324416	0.144776	0.337271	0.0570615	0.195323	0.377311	0.174212	0.315667	0.171653	0.228646	0.0501804	0.059844	0.124792	-0.0532307	0.0809573	0.244954	0.174567	0.0989912	0.120687	0.337697
272	-1.81608	6.23438	0.771385	0	0.0506164	0	0.404373	4.94192	0.52637	0	0.986268	0	0.644167	0.335593	3.54838	0.947369	0.514155	1.18408	1.74383	-5.17345	-2.29351	-1.89376	-0.558454	-0.33915	0.0868616	-0.0774046	0.119306	0.113198	0.25116	0.25151	0.126685	0.229711	0.0245514	0.210885	0.344837	0.178752	0.256412	0.159283	0.173704	0.121415	0.0708935	0.0681221	-0.0587691	0.00141425	0.16973	0.21915	0.0659918	0.157643	0.221878
273	-1.86058	7.68857	0.65107	0	-0.0559873	0	0.437015	4.72178	0.557979	0	1.01266	0	0.653243	0.269367	3.48071	0.811653	0.516634	1.41801	1.84207	-6.99256	-2.56157	-1.59378	-0.501848	-0.320918	0.0796845	-0.0606276	0.0909659	0.0417396	0.232103	0.263525	0.216054	0.431796	0.0673939	0.16651	0.298	0.190668	0.296581	0.169568	0.216346	0.0871927	0.078059	0.179164	-0.0584705	0.0437689	0.189061	0.318429	0.128392	0.0637455	0.282905
274	-1.89332	7.48786	0.653075	0	0.139864	0	0.653255	4.66837	0.507854	0	0.83924	0	0.642182	0.291971	3.56486	0.885277	0.505249	1.42273	1.73999	-6.39607	-3.73461	-1.32334	-0.51435	-0.31906	0.10646	-0.026213	0.19443	0.140353	0.238346	0.362835	0.153733	0.419027	0.0741705	0.148876	0.324639	0.169302	0.268284	0.156529	0.231499	0.0797592	0.0350039	0.110275	-0.040597	0.0759468	0.171972	0.283201	0.136134	0.0888396	0.255225
275	-1.90536	8.56785	0.455157	0	0.440941	0	0.447049	4.81846	0.479369	0	1.2149	0	0.61407	0.174542	3.47798	0.877703	0.667664	1.22011	1.70744	-8.20257	-3.14014	-1.1683	-0.496401	-0.303891	0.130826	-0.0116305	0.0915956	0.120972	0.243056	0.179044	0.112236	0.359388	0.091643	0.217465	0.29541	0.161443	0.295974	0.167313	0.248615	0.0950649	0.0824817	0.110578	-0.0997628	0.0734819	0.206982	0.137689	0.0582392	0.131899	0.255202
276	-1.88375	7.45982	0.505647	0	0.294578	0	0.497623	4.96454	0.453873	0	0.965241	0	0.560612	0.303714	3.57706	0.875944	0.578458	1.25427	1.63278	-6.47768	-2.91479	-1.2006	-0.504808	-0.298505	0.14321	-0.0123256	0.0719853	0.0916562	0.248095	0.3461	0.26675	0.316741	0.099628	0.271604	0.291577	0.153879	0.378803	0.183873	0.200415	0.0800138	0.0469055	0.160814	-0.0594487	0.0259202	0.179633	0.158375	0.0519296	0.0986793	0.294404
277	-1.90466	7.31775	0.396348	0	0.304791	0	0.457247	4.91021	0.559413	0	1.00522	0	0.586219	0.194738	3.54873	0.883012	0.642064	1.60048	1.70509	-7.01105	-2.81047	-1.47992	-0.479292	-0.277924	0.131173	-0.000785309	0.094721	0.0779012	0.247936	0.274911	0.105639	0.359895	0.109477	0.126675	0.379941	0.123462	0.284804	0.172938	0.160226	0.0797132	0.136788	0.161457	-0.088492	0.0319159	0.212269	0.224359	0.0675471	0.134997	0.240009
278	-1.91281	6.43456	0.601413	0	0.114957	0	0.469296	4.51486	0.559659	0	0.967231	0	0.622673	0.299236	3.52445	0.908273	0.48739	1.12437	1.61713	-5.47184	-3.28972	-1.63517	-0.472387	-0.305609	0.123163	-0.0317827	0.0778518	0.082504	0.20192	0.298593	0.108828	0.17473	0.0519552	0.25652	0.341795	0.123456	0.249802	0.163839	0.214274	0.0744829	0.0503029	0.128768	-0.0825628	0.101638	0.240654	0.328219	0.12283	0.123226	0.22607
279	-1.90976	7.96791	0.535879	0	0.275649	0	0.493407	4.78985	0.623168	0	0.92612	0	0.744399	0.329886	3.61986	0.82474	0.578131	1.51555	1.4528	-6.93398	-2.92389	-1.54056	-0.494731	-0.282567	0.130936	-0.0146464	0.141922	-0.00289207	0.280745	0.245403	0.0371914	0.249567	0.0215272	0.1868	0.343759	0.178254	0.399965	0.18013	0.233972	0.0818659	-0.00488643	0.139194	-0.0799702	0.0761164	0.184276	0.234773	0.0997147	0.144447	0.375755
280	-1.99122	7.10081	0.517331	0	0.145097	0	0.514061	4.68773	0.565262	0	0.944066	0	0.514375	0.215595	3.51179	0.851544	0.576281	1.27603	1.7009	-6.19965	-1.11374	-1.56524	-0.439216	-0.283902	0.130657	-0.0530351	0.102298	0.153302	0.245892	0.246277	0.230363	0.485645	0.0369047	0.223186	0.342984	0.162502	0.318275	0.18636	0.232817	0.127922	0.128223	0.0544908	-0.095552	0.110908	0.240797	0.221344	0.0830564	0.160621	0.276318
281	-1.84453	6.91347	0.47275	0	0.211724	0	0.408232	4.92002	0.568974	0	1.05869	0	0.590059	0.273726	3.35858	0.764057	0.445508	1.45059	1.75983	-6.02601	-3.20438	-1.23061	-0.483524	-0.306203	0.0824525	-0.0741863	0.0664149	0.0717662	0.269357	0.277407	0.273472	0.39317	0.0572425	0.166045	0.366166	0.172326	0.166072	0.165404	0.237093	0.115384	0.0448249	0.101217	-0.093681	0.0426159	0.17572	0.197034	0.0564082	0.183227	0.166543
282	-1.8941	8.38986	0.431866	0	0.366971	0	0.500436	4.41834	0.587341	0	1.16958	0	0.574145	0.256443	3.559	0.756739	0.594276	1.3915	1.72	-7.5474	-2.99506	-1.47542	-0.514609	-0.306935	0.145771	-0.017802	0.0799375	0.0531586	0.307862	0.364929	0.265391	0.420236	0.109687	0.131686	0.355412	0.131894	0.344382	0.134117	0.194994	0.103297	-0.0116089	0.0995268	-0.0854485	0.0481793	0.182944	0.307831	0.176353	0.160471	0.202561
283	-1.86177	7.47393	0.583541	0	0.164719	0	0.442944	4.48581	0.569295	0	0.943727	0	0.522905	0.296003	3.44423	0.880296	0.674664	1.40969	1.6665	-7.08655	-2.88475	-1.42098	-0.457155	-0.297533	0.136905	-0.000164051	0.0285338	0.12991	0.270156	0.30097	0.225548	0.498374	0.173315	0.252653	0.334351	0.129679	0.239517	0.175019	0.200425	0.0752608	0.0627726	0.102281	-0.070876	0.0033526	0.152358	0.134668	0.0541393	0.155698	0.24983
284	-1.90335	5.5578	0.680032	0	0.199499	0	0.458767	4.43109	0.407456	0	1.14837	0	0.545533	0.318082	3.33393	0.948143	0.594151	1.31271	1.68277	-5.18205	-1.94908	-1.39051	-0.480167	-0.291451	0.115629	-0.0396068	0.135935	0.0900391	0.222546	0.26812	0.249821	0.335156	0.0428553	0.264825	0.30801	0.165354	0.413132	0.163171	0.200681	0.115877	0.0849564	0.0558784	-0.116441	0.0800876	0.234902	0.168463	0.00522593	0.119607	0.3633
285	-1.87909	7.83418	0.560825	0	0.315567	0	0.378463	4.56792	0.468785	0	1.04073	0	0.555082	0.311739	3.56231	0.890875	0.494341	1.35006	1.70857	-7.06309	-3.14297	-1.44399	-0.487517	-0.280308	0.131179	-0.038669	0.119235	0.112345	0.326656	0.279253	0.211436	0.387117	0.150808	0.18821	0.366144	0.134085	0.241694	0.162142	0.155726	0.0568699	0.0512072	0.0989425	-0.0389443	0.0342258	0.146691	0.228253	0.121918	0.146789	0.223689
286	-1.8191	8.0463	0.447505	0	0.318059	0	0.485745	4.51583	0.477522	0	0.987449	0	0.545929	0.244135	3.55798	0.6648	0.319372	1.49735	1.84868	-7.63908	-1.9946	-1.40083	-0.485561	-0.331936	0.100447	-0.0240978	0.137976	0.0523971	0.277212	0.346784	0.129509	0.290732	0.0229351	0.227365	0.238536	0.168341	0.332919	0.180514	0.230911	0.0776241	0.0980521	0.0749548	-0.0981897	-0.00500748	0.118733	0.19466	0.115522	0.133793	0.313771
287	-1.79835	6.70714	0.605713	0	0.180795	0	0.423383	4.49005	0.427518	0	1.00994	0	0.552143	0.313783	3.49768	0.886302	0.410878	1.43066	1.79431	-6.19873	-3.17256	-1.51977	-0.501777	-0.272653	0.0682661	-0.0704546	0.125058	0.160142	0.213357	0.266494	0.0470915	0.429063	0.0939368	0.0811888	0.383039	0.170259	0.309725	0.179746	0.205759	0.0877988	0.125646	0.0673701	-0.0988102	-0.0187522	0.130331	0.148995	0.06857	0.124513	0.36058
288	-1.83942	6.58111	0.716686	0	-0.0273728	0	0.361978	4.45007	0.717059	0	1.21479	0	0.743872	0.286507	3.31234	0.737129	0.414248	1.43801	1.70101	-6.10449	-2.39516	-1.01989	-0.550938	-0.335132	0.120423	-0.0497283	0.115113	0.110128	0.280812	0.382141	0.301879	0.273741	0.123904	0.111981	0.263924	0.134957	0.317895	0.172417	0.221653	0.0734869	0.0650395	0.0567517	-0.099429	0.0860351	0.228729	0.129463	0.14023	0.143611	0.258
289	-1.8289	5.5254	0.537681	0	0.255861	0	0.393168	4.73956	0.563647	0	1.18868	0	0.677314	0.205863	3.48763	0.806398	0.446156	1.40411	1.57454	-4.85318	-3.27588	-1.22588	-0.479821	-0.316945	0.173203	-0.0362547	0.102851	0.018902	0.241034	0.303777	0.205314	0.330978	0.0965552	0.315059	0.333534	0.131822	0.124818	0.153044	0.217648	0.1288	0.0492058	0.0767603	-0.106128	-0.0285555	0.0971451	0.124625	0.060708	0.176925	0.278937
290	-1.95941	8.99623	0.459915	0	0.200116	0	0.380429	4.58976	0.615298	0	0.995315	0	0.686055	0.280678	3.32939	0.833545	0.401076	1.17867	1.76671	-8.35199	-1.51501	-1.21234	-0.459427	-0.226338	0.110409	-0.0283075	0.192123	0.145554	0.212444	0.345368	0.202267	0.134712	0.0804962	0.25959	0.35016	0.1357	0.285727	0.190293	0.181359	0.0834328	0.0954091	0.136869	-0.0243603	0.050226	0.204571	0.234671	0.0314372	0.163964	0.339128
291	-1.99066	7.75894	0.738609	0	0.123322	0	0.376566	4.5732	0.664249	0	1.02976	0	0.625925	0.198125	3.5594	0.811195	0.567246	1.38729	1.78447	-6.8111	-2.56983	-1.62214	-0.461648	-0.300444	0.12859	0.00294198	0.0947487	0.0226484	0.30001	0.303725	0.260175	0.338668	0.122228	0.201447	0.391184	0.177857	0.313923	0.185654	0.18028	0.112623	0.0434764	0.101344	-0.0867307	0.153363	0.276937	0.144597	0.0665422	0.0943708	0.137964
292	-1.88146	6.48657	0.667663	0	0.0600743	0	0.555366	4.87646	0.641688	0	0.916933	0	0.550652	0.280815	3.66234	0.701992	0.530052	1.37271	1.74944	-5.9088	-2.50338	-1.69832	-0.464956	-0.280159	0.12526	-0.0152884	0.0859741	0.183766	0.270355	0.342591	0.190548	0.250835	0.0710233	0.22265	0.335669	0.165735	0.317416	0.131215	0.182586	0.0971626	0.0748066	0.156945	-0.0834563	0.026273	0.178696	0.252654	0.128857	0.112177	0.258627
293	-1.92289	7.7556	0.555985	0	0.286963	0	0.479848	4.85166	0.54886	0	0.9901	0	0.649857	0.277567	3.54588	0.750553	0.451867	1.30989	1.72674	-6.37718	-1.78932	-1.61796	-0.475276	-0.283456	0.0994487	-0.0195055	0.15185	0.147594	0.292427	0.222437	0.0880475	0.333677	0.124812	0.188055	0.362953	0.126536	0.181883	0.184569	0.170188	0.0894668	0.0352944	0.0691879	-0.0813159	0.0714053	0.216867	0.210916	0.0409598	0.142252	0.295506
294	-1.93969	7.92488	0.410621	0	0.334657	0	0.3434	4.59565	0.612479	0	1.02283	0	0.546554	0.301792	3.55811	0.742258	0.436101	1.52398	1.69272	-7.27885	-2.56757	-1.45175	-0.454129	-0.308167	0.106218	-0.0096144	0.0574491	0.191666	0.303587	0.245555	0.289958	0.342798	0.0507259	0.255816	0.371063	0.194715	0.309516	0.161457	0.268252	0.10034	0.0776628	0.185931	-0.0494442	0.0403734	0.204202	0.16913	0.0344614	0.157889	0.201888
295	-1.87614	7.38474	0.624719	0	0.22157	0	0.470503	4.99113	0.698197	0	1.009	0	0.586083	0.239777	3.43418	0.977331	0.376451	1.35772	1.86758	-6.23092	-1.53208	-1.58071	-0.468853	-0.302738	0.136002	-0.010653	0.0977002	0.122853	0.278093	0.205373	0.19183	0.355991	0.0369097	0.176541	0.363224	0.1643	0.356056	0.156657	0.170648	0.101051	0.0234032	0.0623047	-0.107381	0.0627527	0.133894	0.229577	0.0664166	0.170274	0.321979
296	-1.88007	7.48038	0.659539	0	0.153636	0	0.48119	4.41944	0.49558	0	0.954066	0	0.661967	0.165296	3.43896	0.953905	0.539686	1.17602	1.70368	-6.48232	-1.07576	-1.59549	-0.480173	-0.282108	0.0945761	-0.0109529	0.142883	0.120071	0.285477	0.336112	0.148888	0.539694	0.097021	0.197527	0.307319	0.179153	0.338385	0.160582	0.185147	0.0331647	0.0443113	0.0498673	-0.0809044	0.0631941	0.21605	0.24942	0.0981951	0.134317	0.261494
297	-1.87915	6.3264	0.589036	0	0.221407	0	0.462009	4.76651	0.424396	0	1.01433	0	0.61646	0.256993	3.47263	0.8343	0.566122	1.29099	1.74905	-5.53538	-2.32418	-1.49679	-0.524358	-0.344167	0.186074	0.0604616	0.127677	0.258333	0.296141	0.303562	0.17631	0.485368	0.167182	0.226649	0.349201	0.130654	0.273499	0.143788	0.0852361	0.0315627	-0.0109083	0.0928329	-0.136143	0.0646055	0.203261	0.247581	0.116772	0.130517	0.277501
298	-1.92336	7.30805	0.574056	0	0.165718	0	0.317194	4.85784	0.450442	0	0.961226	0	0.619325	0.275483	3.48277	0.797142	0.627338	1.29738	1.68293	-5.90431	-1.64025	-1.60754	-0.446841	-0.238849	0.118964	-0.0473775	0.139837	0.0853539	0.212038	0.386947	0.102937	0.260906	0.0917644	0.205574	0.345624	0.144857	0.285619	0.179123	0.167878	0.159133	0.107148	0.176673	-0.063821	0.0174984	0.177909	0.193885	0.0493131	0.169976	0.162631
299	-1.89576	7.47792	0.636139	0	0.143684	0	0.390016	4.47186	0.398535	0	1.20549	0	0.605437	0.362713	3.54649	0.833115	0.385131	1.20943	1.72238	-6.55201	-2.34813	-1.28673	-0.473993	-0.286462	0.0787435	-0.00133858	0.141393	0.148736	0.208546	0.25418	0.266972	0.284505	0.00528057	0.232945	0.331464	0.243664	0.346192	0.168868	0.211164	0.091141	0.0987534	0.071363	-0.0953256	0.0482114	0.17054	0.179847	0.0234539	0.125457	0.292002
300	-1.90869	7.47673	0.654614	0	0.21001	0	0.419323	4.85571	0.597651	0	0.960466	0	0.500988	0.266405	3.5168	0.930132	0.414672	1.36837	1.81537	-6.67239	-2.75823	-1.7369	-0.43711	-0.258783	0.104482	-0.0212288	0.121861	0.1111	0.232154	0.325732	0.151856	0.343144	0.0671501	0.221095	0.322252	0.140506	0.409974	0.143784	0.191104	0.0831313	0.018471	0.108713	-0.0539599	0.077122	0.195815	0.228895	0.0621896	0.136816	0.266557
301	-1.87675	6.4982	0.586845	0	0.243689	0	0.482788	4.62307	0.685838	0	1.04404	0	0.608984	0.312992	3.40077	0.824498	0.533507	1.3398	1.58973	-6.01853	-2.37998	-1.5615	-0.473466	-0.255872	0.0995569	-0.037027	0.0902808	0.0590233	0.221426	0.323768	0.0516675	0.216878	0.0971642	0.159905	0.416084	0.15107	0.229782	0.190066	0.210747	0.0944661	0.0664391	0.0586072	-0.0536454	0.0118773	0.166381	0.239738	0.0786912	0.165403	0.315753
302	-1.86547	8.71512	0.818989	0	-0.0663662	0	0.384025	4.88175	0.552662	0	0.929578	0	0.581655	0.284121	3.45994	0.863787	0.5834	1.15407	1.62559	-7.59234	-3.20944	-1.68896	-0.503155	-0.322564	0.0965095	-0.0349015	0.118413	0.0512811	0.231284	0.225669	0.234932	0.207438	0.055238	0.218374	0.340394	0.22513	0.292522	0.188189	0.200956	0.122598	0.0945325	0.0573143	-0.115172	0.0229939	0.18443	0.141676	0.0681481	0.170108	0.351892
303	-1.91238	6.05667	0.435764	0	0.468657	0	0.444718	5.01379	0.502448	0	0.919467	0	0.528016	0.272007	3.62534	0.853085	0.582072	1.06915	1.71032	-4.8071	-2.12359	-1.50531	-0.455963	-0.26391	0.125544	-0.00669964	0.114269	0.0898319	0.250708	0.239332	0.205942	0.17976	0.0758407	0.290964	0.307988	0.113817	0.159784	0.171487	0.180505	0.116538	0.0756419	0.1157	-0.0910766	0.0540182	0.203291	0.250382	0.113397	0.155943	0.27858
304	-1.9449	7.70638	0.615987	0	0.163613	0	0.444044	5.00811	0.719391	0	0.945477	0	0.613407	0.247446	3.50446	0.945756	0.56015	1.29707	1.77218	-6.56752	-1.77495	-1.66248	-0.471713	-0.301437	0.104535	-0.0227323	0.186919	0.0777887	0.296416	0.158893	0.39595	0.515792	0.110224	0.240718	0.369493	0.148264	0.396751	0.171603	0.22794	0.0685776	-0.00997957	0.117324	-0.0517047	0.062588	0.220687	0.188005	0.0694522	0.187408	0.281455
305	-1.79729	8.52797	0.601724	0	0.119263	0	0.496235	4.58046	0.536976	0	0.96498	0	0.606472	0.258524	3.50961	0.742268	0.460025	1.2145	1.81254	-7.48156	-2.17118	-1.73796	-0.406736	-0.24312	0.0882085	-0.0417444	0.122305	0.07004	0.261721	0.280748	0.209633	0.272327	0.0660175	0.19833	0.334019	0.162927	0.295062	0.156524	0.214395	0.0760519	0.020636	0.0562835	-0.136112	-0.0130083	0.135503	0.192509	0.0249645	0.111187	0.239595
306	-1.8807	6.31516	0.518959	0	0.299554	0	0.46252	4.46679	0.444546	0	1.01122	0	0.574223	0.257968	3.52215	0.751352	0.481888	1.19318	1.90493	-5.45025	-1.11847	-1.10731	-0.483874	-0.314728	0.095328	-0.0668065	0.0801514	0.0944425	0.226538	0.330897	0.185123	0.19013	0.0367185	0.257653	0.367683	0.189639	0.32821	0.172024	0.215784	0.117571	0.0900273	0.142284	-0.0609856	0.0207705	0.153609	0.241613	0.139067	0.127792	0.256139
307	-1.8525	5.93124	0.561165	0	0.199418	0	0.413389	4.9095	0.468527	0	0.962864	0	0.667069	0.275262	3.45763	0.727809	0.56061	1.10061	1.6151	-4.67428	-2.86231	-1.31757	-0.486841	-0.329806	0.0920417	0.00142844	0.0954616	0.045012	0.228422	0.237574	0.0967605	0.435441	0.0921975	0.28862	0.341311	0.162769	0.299109	0.163525	0.237615	0.121886	0.0918584	0.13328	-0.0799846	-0.0121989	0.152035	0.257286	0.0742307	0.17515	0.239793
308	-1.78688	7.96018	0.50517	0	0.376807	0	0.296135	4.65591	0.598944	0	1.09969	0	0.713365	0.334808	3.56186	0.614272	0.430199	1.50246	1.63766	-7.46187	-2.19528	-1.58588	-0.49578	-0.340164	0.112973	-0.0211343	0.132447	0.125623	0.211136	0.167178	0.163653	0.323238	0.120633	0.263474	0.299409	0.132681	0.281738	0.148445	0.156889	0.110827	0.00391259	0.0836175	-0.116036	-0.0255626	0.117247	0.102718	0.100783	0.166059	0.29586
309	-1.8722	7.99084	0.584447	0	0.201071	0	0.344928	4.76769	0.544352	0	0.973668	0	0.559138	0.218424	3.45202	0.745043	0.556702	1.42611	1.69113	-7.79707	-1.76933	-1.59281	-0.503923	-0.358454	0.107001	-0.0299518	0.0763965	0.136298	0.280517	0.230188	0.380785	0.442755	0.0779153	0.151475	0.361491	0.118855	0.155777	0.142892	0.220826	0.0930306	0.0717645	0.135942	-0.0640869	0.0767213	0.215413	0.177538	0.106422	0.172305	0.32729
310	-1.79052	7.67868	0.730943	0	0.121463	0	0.329824	4.378	0.468156	0	1.00314	0	0.698494	0.375864	3.46503	0.823965	0.556618	1.38837	1.72294	-6.27054	-1.50338	-1.90828	-0.46766	-0.311907	0.0679399	-0.103877	0.0821056	0.117464	0.327812	0.271826	0.0950835	0.669739	0.0885808	0.214095	0.404251	0.189014	0.244848	0.169125	0.208899	0.0907642	0.106266	0.116535	-0.0819172	-0.0340106	0.129419	0.121535	0.0380956	0.130422	0.258657
311	-1.80864	8.06671	0.645323	0	0.148959	0	0.435642	5.13434	0.599238	0	1.00514	0	0.56969	0.250086	3.42827	0.910033	0.567216	1.31645	1.6558	-6.68209	-2.61715	-1.43466	-0.480521	-0.291022	0.0736428	-0.0830371	0.222254	0.0661918	0.199232	0.202832	0.094284	0.259715	0.0780178	0.242722	0.306199	0.16735	0.402867	0.167279	0.205307	0.113835	0.0893581	0.068293	-0.11539	-0.0311101	0.0909832	0.172467	0.0879022	0.185292	0.292695
312	-1.90522	9.03539	0.357166	0	0.354596	0	0.508693	4.43873	0.519721	0	1.00055	0	0.50635	0.235324	3.42508	0.841671	0.633158	1.12598	1.7563	-8.09822	-1.44511	-1.43734	-0.45229	-0.283055	0.0926621	-0.034097	0.126808	0.0426356	0.293181	0.264235	0.198349	0.281098	0.1311	0.175008	0.373594	0.163817	0.243599	0.169941	0.253569	0.14019	0.0592706	0.133781	-0.0583779	0.0108846	0.141019	0.147913	0.128033	0.0909003	0.389254
313	-1.82308	8.3776	0.500827	0	0.413123	0	0.340937	4.50688	0.438176	0	0.883392	0	0.650291	0.232605	3.35503	0.822936	0.485536	1.40275	1.85875	-8.01828	-1.82756	-1.28777	-0.4988	-0.304722	0.104465	-0.0456957	0.097136	0.163591	0.176709	0.330762	0.125776	0.411921	0.0588215	0.208254	0.358351	0.131409	0.230835	0.154552	0.220665	0.130934	0.0632597	0.105556	-0.0701983	-0.00284624	0.147655	0.315503	0.0735179	0.118836	0.154147
314	-1.86915	8.21593	0.507329	0	0.24782	0	0.462385	4.54632	0.352046	0	0.939408	0	0.63082	0.322516	3.52603	0.846758	0.525671	1.3732	1.70043	-7.47284	-3.08246	-1.56294	-0.529267	-0.312082	0.117572	-0.0194576	0.0878059	0.0244084	0.273644	0.281222	0.223349	0.278675	0.0643519	0.174504	0.378771	0.139005	0.359491	0.173122	0.241247	0.114605	0.0969828	0.065492	-0.0905105	0.0445399	0.185811	0.196429	0.0153725	0.176069	0.186221
315	-1.88666	7.95558	0.637172	0	0.239833	0	0.365067	4.84455	0.610054	0	0.859976	0	0.743754	0.229637	3.66136	0.849058	0.524459	1.39632	1.79441	-7.28427	-3.19211	-1.85516	-0.503751	-0.318951	0.155691	-0.0499424	0.107708	0.109622	0.241247	0.272896	0.0886815	0.3236	0.0496711	0.209792	0.349228	0.17201	0.231762	0.1305	0.225068	0.0805197	0.0964358	0.102806	-0.0774305	0.0683604	0.166205	0.171199	0.0778193	0.154356	0.318725
316	-1.9432	7.52978	0.626692	0	0.00706894	0	0.414458	4.73555	0.446535	0	0.943968	0	0.552629	0.201759	3.50572	0.823538	0.482555	1.5267	1.82055	-7.33839	-1.35906	-1.85476	-0.438394	-0.284584	0.0739511	-0.0170022	0.0957864	0.0719025	0.205801	0.268201	0.212699	0.441855	0.0847253	0.23237	0.313215	0.208886	0.380996	0.196741	0.202518	0.142849	0.133288	0.0849523	-0.117071	0.0919974	0.225558	0.308914	0.0625305	0.0868902	0.265795
317	-1.87376	9.24609	0.420323	0	0.354258	0	0.412818	4.75729	0.482533	0	0.959368	0	0.618928	0.21755	3.54214	0.934433	0.709684	1.31276	1.53284	-8.6419	-2.15858	-1.36735	-0.468372	-0.249616	0.102918	-0.0411824	0.138727	0.152571	0.233016	0.364383	0.0619172	0.387697	0.0433528	0.222617	0.359327	0.155595	0.307137	0.166065	0.184439	0.0543389	0.0342336	0.115872	-0.0470848	-0.00033736	0.158899	0.138692	0.0878923	0.145898	0.35097
318	-1.88579	8.9739	0.687836	0	0.165719	0	0.363604	4.41851	0.527722	0	0.919915	0	0.696898	0.263892	3.57411	0.772952	0.414754	1.56969	1.86157	-8.72896	-2.61947	-1.84405	-0.507555	-0.314744	0.153002	0.012695	0.122601	0.138916	0.282469	0.23078	0.23072	0.340036	0.0807855	0.177714	0.312304	0.169629	0.397527	0.15423	0.189504	0.106023	0.0551017	0.0691784	-0.0647788	0.013881	0.149247	0.232759	0.0589754	0.145257	0.351966
319	-1.85333	7.5727	0.566121	0	0.169616	0	0.447843	4.80547	0.690451	0	0.908777	0	0.627137	0.238465	3.4413	0.954486	0.534577	1.26341	1.41386	-6.70028	-2.92266	-1.40969	-0.491185	-0.322182	0.10929	-0.0114369	0.143965	0.191478	0.278517	0.250365	0.118765	0.176189	0.0611274	0.254244	0.348233	0.14562	0.359044	0.165392	0.204143	0.0851502	0.0632668	0.0647073	-0.0809482	0.032598	0.147299	0.270011	0.080474	0.12977	0.311135
320	-1.87576	8.53144	0.558509	0	0.265388	0	0.391675	4.57831	0.531354	0	0.93382	0	0.691339	0.22137	3.42741	0.851713	0.513407	1.21111	1.77358	-7.66314	-2.81834	-1.63985	-0.496356	-0.285902	0.074804	-0.0581268	0.109582	0.122629	0.373949	0.358899	0.0446934	0.399871	0.0875465	0.194202	0.426453	0.148911	0.294807	0.160453	0.208008	0.109018	0.0438364	0.0506036	-0.0808613	0.0306514	0.198279	0.200103	0.0864123	0.12177	0.0986331
321	-1.8467	8.48564	0.617337	0	0.103284	0	0.39917	4.71748	0.441695	0	0.884217	0	0.551178	0.267473	3.72188	0.805042	0.574117	1.33451	1.89949	-7.87517	-1.37129	-1.95115	-0.508159	-0.312592	0.0695802	-0.0836822	0.183395	0.058071	0.201996	0.157204	0.143808	0.367486	0.164924	0.145145	0.362103	0.147707	0.217677	0.15873	0.179543	0.145954	0.049519	0.0698722	-0.0942328	0.0752224	0.195796	0.200012	0.0504334	0.160988	0.430901
322	-1.86437	9.55014	0.624443	0	0.110582	0	0.398722	4.81744	0.585224	0	1.03114	0	0.693863	0.337098	3.64456	0.817469	0.634184	1.07765	1.60678	-8.90468	-3.70463	-1.13282	-0.473038	-0.317641	0.0624742	-0.0224129	0.1223	0.0943717	0.193858	0.170473	0.0997571	0.372973	0.0394511	0.25268	0.346792	0.156055	0.329749	0.184463	0.205624	0.0946145	0.0965567	0.0842057	-0.0749815	0.0465934	0.183507	0.192914	0.0398504	0.123232	0.322392
323	-1.86098	7.22803	0.419232	0	0.285423	0	0.438892	4.58047	0.52782	0	1.00156	0	0.678302	0.30833	3.42285	0.792643	0.492646	1.37858	1.76547	-6.74945	-2.54585	-1.45644	-0.51817	-0.306454	0.102065	-0.0391094	0.0754012	0.164842	0.202089	0.385897	0.00662111	0.320172	0.104531	0.152597	0.426446	0.209267	0.313693	0.164719	0.170097	0.0776825	0.0373149	0.160735	-0.0521854	0.0309414	0.181254	0.262374	0.07665	0.0912691	0.193055
324	-1.9458	6.18037	0.490453	0	0.504588	0	0.398976	4.76634	0.642439	0	0.95635	0	0.529212	0.353644	3.53408	0.786794	0.530085	1.19327	1.66451	-4.95583	-2.55501	-1.14635	-0.476386	-0.309838	0.156393	0.0144006	0.106024	0.131304	0.30395	0.384779	0.194195	0.389463	0.0777814	0.184162	0.38404	0.150553	0.242455	0.159484	0.275639	0.1388	0.0703328	0.140933	0.00162811	0.0291237	0.138606	0.294727	0.0441744	0.106932	0.123182
325	-1.92454	8.37121	0.680667	0	-0.00668251	0	0.470472	4.28884	0.609974	0	1.06516	0	0.610331	0.324175	3.39088	0.985604	0.454632	1.34485	1.64172	-7.61725	-1.93573	-1.28356	-0.45296	-0.3021	0.12952	-0.00696275	0.158476	0.136598	0.289414	0.245188	-0.00943167	0.365462	0.0388822	0.214341	0.31041	0.166613	0.124159	0.144484	0.180335	0.0548949	0.0653955	0.044832	-0.065017	0.0985388	0.240099	0.271792	0.13276	0.127824	0.298517
326	-1.9294	6.42047	0.476844	0	0.239245	0	0.520356	4.69393	0.464916	0	1.16378	0	0.716977	0.40736	3.59601	0.862987	0.59603	1.21632	1.70008	-5.30677	-2.14598	-1.41575	-0.484461	-0.262204	0.124634	-0.0449554	0.111079	0.0744164	0.253101	0.387597	0.169924	0.181391	0.0574778	0.165269	0.352957	0.182165	0.303463	0.149841	0.230487	0.0821326	0.0976087	0.0609488	-0.0293493	0.0483096	0.172374	0.175523	0.0553999	0.137828	0.151909
327	-1.86373	6.23622	0.709609	0	0.14446	0	0.424816	4.49178	0.526927	0	0.888262	0	0.531375	0.371768	3.44334	0.750274	0.491905	1.34028	1.57674	-5.51747	-1.62675	-1.35237	-0.476519	-0.322098	0.0832147	-0.0612711	0.145978	0.188437	0.284294	0.277142	0.184847	0.216509	0.039343	0.182073	0.312997	0.184859	0.288406	0.156307	0.242985	0.082438	0.0676642	0.109938	-0.030395	0.0251126	0.160059	0.136863	0.00342869	0.14075	0.284427
328	-1.89328	7.23614	0.570557	0	0.222163	0	0.428204	4.47584	0.466285	0	0.96008	0	0.426929	0.322868	3.59739	0.786133	0.68527	1.287	1.78068	-6.17521	-2.9271	-1.83648	-0.46768	-0.274912	0.0890792	-0.0238258	0.150297	0.124372	0.342925	0.426056	0.219155	0.494594	0.00235159	0.261259	0.30063	0.20303	0.342698	0.193937	0.190948	0.0795448	0.0437163	0.0965835	-0.0755023	0.0276833	0.183183	0.190725	0.048038	0.0946089	0.202887
329	-1.85432	8.54586	0.436625	0	0.401244	0	0.349611	4.34988	0.716241	0	1.01854	0	0.572846	0.28797	3.40363	0.922856	0.415049	1.31276	1.66565	-7.28751	-2.57754	-1.3604	-0.445586	-0.267804	0.105065	-0.0328441	0.147145	0.0416529	0.211915	0.355286	0.361112	0.333067	0.139028	0.247652	0.399561	0.110708	0.24485	0.174012	0.196096	0.0511718	0.0215966	0.139834	-0.0449423	0.000839134	0.181371	0.308966	0.0691539	0.0977152	0.322771
330	-1.88713	7.32659	0.639434	0	-0.051613	0	0.356098	5.09849	0.540145	0	0.989997	0	0.68246	0.358816	3.48777	0.846031	0.454422	1.22458	1.70549	-6.55396	-3.15666	-1.35649	-0.528635	-0.315181	0.098743	-0.0427652	0.211216	0.161493	0.255738	0.326289	0.210495	0.39457	0.0790731	0.206482	0.302447	0.157367	0.513612	0.1778	0.229913	0.106616	0.0589363	0.0638045	-0.11269	0.105399	0.234921	0.183769	-0.0261151	0.121272	0.379631
331	-1.82303	7.5241	0.666293	0	0.297716	0	0.443644	4.51529	0.451719	0	0.915741	0	0.562319	0.292342	3.55823	0.76926	0.404048	1.31778	1.71082	-6.84562	-1.57721	-1.57515	-0.474435	-0.300179	0.11544	0.00251138	0.115039	0.100754	0.216984	0.28267	0.1205	0.438168	0.0373206	0.198036	0.434345	0.157126	0.196715	0.19223	0.178538	0.0724072	0.0773196	0.0948162	-0.113206	0.000548569	0.137103	0.244085	0.037887	0.148494	0.214957
332	-1.90706	8.85136	0.43434	0	0.369377	0	0.533579	4.61816	0.499855	0	0.938924	0	0.609992	0.264906	3.54867	0.895959	0.684427	1.36824	1.76978	-7.70243	-2.72512	-1.57263	-0.483552	-0.299022	0.116346	-0.0296869	0.125309	0.0543372	0.281396	0.336184	0.14014	0.21805	0.10666	0.281953	0.306025	0.213584	0.352504	0.156348	0.232668	0.129199	0.0825279	0.0852982	-0.0835353	0.0469599	0.163418	0.10712	0.00981887	0.11123	0.303126
333	-1.86735	8.94668	0.43511	0	0.412743	0	0.487883	4.59249	0.765127	0	0.939723	0	0.497196	0.224797	3.55431	0.824005	0.454255	1.18022	1.831	-7.92731	-2.12702	-1.42909	-0.485299	-0.284826	0.121101	-0.000688222	0.113006	0.105932	0.32219	0.225722	0.164417	-0.0323554	0.0520112	0.274156	0.240571	0.154151	0.315163	0.165996	0.239982	0.134333	0.0133381	0.130966	-0.0773486	0.0201576	0.136846	0.205311	0.0971475	0.14727	0.231264
334	-1.85432	9.13941	0.584749	0	0.380653	0	0.432179	5.0541	0.583115	0	1.07446	0	0.491716	0.247982	3.40745	0.70474	0.579384	1.49684	1.62306	-8.81263	-3.29044	-1.30294	-0.466194	-0.303821	0.0920381	-0.0789241	0.111515	0.133812	0.291137	0.303771	0.211252	0.397682	0.0581683	0.191054	0.285787	0.132652	0.284661	0.153565	0.206378	0.118429	0.0867638	0.042275	-0.103888	0.0299114	0.187539	0.183165	0.0803497	0.0978091	0.148322
335	-1.82288	7.90734	0.660871	0	0.10281	0	0.35795	4.68262	0.603654	0	1.02984	0	0.558557	0.283338	3.60745	0.871309	0.485773	1.28041	1.49842	-7.06566	-2.44195	-1.83212	-0.480283	-0.283442	0.0851396	-0.043431	0.115534	0.0548548	0.198997	0.220889	0.128896	0.449987	0.103187	0.223468	0.302244	0.131393	0.22614	0.186321	0.190592	0.117057	0.096317	0.0851321	-0.105658	-0.0259413	0.152418	0.174276	0.115856	0.134336	0.298486
336	-1.89482	6.16541	0.464577	0	0.292353	0	0.38759	4.54009	0.59234	0	1.05593	0	0.613872	0.287206	3.46566	0.80814	0.508257	1.42636	1.70651	-5.35374	-2.86765	-1.26613	-0.486147	-0.254993	0.153199	-0.0612714	0.0635676	0.0916844	0.244866	0.268629	0.235676	0.311978	0.0768463	0.177664	0.302598	0.140457	0.205938	0.164242	0.208098	0.0629982	0.0806535	0.120504	-0.0522663	0.0658669	0.218804	0.188784	0.050595	0.164503	0.193248
337	-1.7859	7.5427	0.597757	0	0.13906	0	0.463501	4.54817	0.671142	0	0.924944	0	0.635498	0.211515	3.44497	0.851011	0.552244	1.31301	1.70765	-7.09991	-2.70388	-1.511	-0.42954	-0.295075	0.077393	0.0047391	0.0731984	0.11678	0.161606	0.254992	0.0472878	0.380026	4.64993e-05	0.24648	0.316989	0.153008	0.280916	0.181318	0.202135	0.0783721	0.0965006	0.0484941	-0.103218	-0.0106483	0.0989497	0.202524	0.113451	0.121524	0.200782
338	-1.89311	6.94313	0.43966	0	0.349279	0	0.341898	4.72461	0.405547	0	1.0802	0	0.690224	0.371606	3.49401	0.776302	0.514391	1.20007	1.68463	-6.09142	-2.28737	-1.77387	-0.51524	-0.311486	0.0919248	-0.0393152	0.125355	0.0172555	0.271298	0.30472	0.139817	0.32959	0.145563	0.221847	0.354364	0.126513	0.408844	0.160314	0.187841	0.0922429	0.0666708	0.114825	-0.0769849	0.0957471	0.216651	0.29677	0.0414217	0.123304	0.17119
339	-1.82931	7.72832	0.502374	0	0.282679	0	0.332375	4.56957	0.640857	0	0.947819	0	0.679244	0.356441	3.50457	0.804755	0.643141	1.48523	1.64496	-7.15596	-2.37385	-1.3473	-0.467802	-0.339945	0.13005	-0.0318749	0.114194	0.139231	0.317965	0.416159	0.247317	0.324554	0.034105	0.22831	0.264477	0.164151	0.258926	0.143553	0.21803	0.0795915	0.0450537	0.0728041	-0.104723	0.0247813	0.138425	0.228416	0.137076	0.139418	0.287471
340	-1.92798	8.45385	0.554311	0	0.185715	0	0.49019	4.34612	0.586731	0	1.01565	0	0.61871	0.342434	3.61895	0.979778	0.487808	1.33065	1.54271	-7.48383	-2.82216	-1.51699	-0.489708	-0.270369	0.169081	0.013522	0.171755	0.0726734	0.277825	0.407759	0.153479	0.381898	-0.0041578	0.153939	0.246511	0.213976	0.365328	0.150314	0.187665	0.0779441	0.0932686	0.0970303	-0.0919181	0.0734044	0.19405	0.290477	0.0235487	0.123893	0.326761
341	-1.89128	6.61446	0.561377	0	0.38067	0	0.37329	4.47927	0.774534	0	1.05642	0	0.601666	0.196162	3.55167	0.77588	0.512764	1.25112	1.65303	-5.5112	-1.72284	-1.79736	-0.478838	-0.285073	0.0800131	-0.0457922	0.184996	0.0411936	0.167853	0.282081	0.146519	0.502525	0.026752	0.245587	0.336108	0.177482	0.26434	0.205819	0.171285	0.0969373	0.0872989	0.13002	-0.0756425	0.0216385	0.188864	0.243845	0.0740054	0.150431	0.41277
342	-1.89124	6.88097	0.689361	0	0.177739	0	0.382269	4.71596	0.622216	0	0.889152	0	0.536996	0.206474	3.44249	0.841786	0.374624	1.39624	1.72682	-6.38065	-2.78096	-1.53177	-0.464238	-0.295892	0.0873531	0.00661351	0.136817	0.135615	0.196671	0.299439	0.079921	0.162932	0.0351294	0.198833	0.357576	0.129596	0.204519	0.162469	0.238953	0.1423	0.126004	-0.037895	-0.139402	0.120888	0.239887	0.274899	0.0476259	0.0890251	0.213779
343	-1.72712	7.48113	0.545963	0	0.260111	0	0.386615	4.53136	0.575977	0	1.11308	0	0.63025	0.197782	3.63991	0.846657	0.483081	1.30897	1.71412	-6.20813	-2.33502	-1.75667	-0.560164	-0.374066	0.0393302	-0.125008	0.121162	0.108085	0.232878	0.361149	0.226906	0.250971	0.0464251	0.221469	0.425068	0.177737	0.299451	0.191094	0.180951	0.04348	0.0475179	0.0894621	-0.0594861	-0.00690486	0.127984	0.0973856	0.0768652	0.117935	0.402963
344	-1.86287	9.05361	0.54634	0	0.298914	0	0.497183	4.42693	0.623226	0	0.928806	0	0.482853	0.323509	3.67798	0.910608	0.526055	1.45231	1.53173	-8.64107	-1.73489	-1.79064	-0.448264	-0.271652	0.11619	-0.007223	0.172875	0.0715049	0.318749	0.246701	0.232037	0.204297	0.0570594	0.183244	0.411975	0.173307	0.0855621	0.181951	0.17374	0.0901382	0.0712016	0.0973597	-0.0785469	-0.0253807	0.137897	0.165565	0.0830192	0.13762	0.236733
345	-1.89501	7.83654	0.529448	0	0.441479	0	0.39051	4.41182	0.726779	0	0.940198	0	0.553818	0.235777	3.47347	0.777872	0.479641	1.21652	1.56944	-6.89986	-3.14779	-1.50215	-0.478402	-0.307326	0.111934	-0.04424	0.0728618	0.121578	0.180436	0.315907	0.0758204	0.33197	0.0360954	0.188952	0.38797	0.19811	0.386877	0.13928	0.200605	0.098112	0.0857151	0.114513	-0.0364855	0.0301044	0.186242	0.280263	0.0700646	0.162382	0.214723
346	-1.82055	7.68063	0.543649	0	0.321298	0	0.501193	4.662	0.42893	0	0.935682	0	0.747214	0.162489	3.43015	0.825422	0.566295	1.39734	1.70971	-6.93092	-2.22781	-1.07774	-0.462974	-0.363645	0.111096	0.0170794	0.108394	-0.0151286	0.246708	0.277888	0.0895875	0.279509	0.0433001	0.104256	0.298108	0.168341	0.230699	0.181809	0.162477	0.0916204	0.0599505	0.109066	-0.0866638	-0.0116951	0.141663	0.206135	0.141888	0.172225	0.302105
347	-1.85831	8.61836	0.415996	0	0.383843	0	0.385957	4.24847	0.572342	0	0.902942	0	0.629047	0.202685	3.52278	0.788394	0.651955	1.42711	1.67638	-7.76556	-2.6184	-1.12418	-0.482592	-0.264557	0.0869922	-0.049401	0.0761743	0.0607404	0.236038	0.270201	0.0804582	0.308911	0.00945978	0.263994	0.365227	0.211178	0.406657	0.176623	0.128111	0.0950757	0.0487629	0.0916311	-0.0821335	0.0399673	0.149582	0.154806	0.0713616	0.134645	0.368392
348	-1.89656	5.8392	0.577623	0	0.198131	0	0.348955	4.90306	0.615113	0	0.998282	0	0.626738	0.257668	3.5175	0.891795	0.528304	1.39799	1.71942	-5.12459	-2.35602	-1.25078	-0.471535	-0.273812	0.0920822	-0.00871696	0.123017	0.169574	0.227437	0.299074	0.156106	0.126295	0.058035	0.207312	0.340416	0.16623	0.145761	0.166397	0.180379	0.107509	0.0272903	0.0878698	-0.0579252	0.055948	0.204674	0.124243	0.0833153	0.149003	0.246346
349	-1.91986	7.37727	0.584154	0	0.258977	0	0.395415	4.14315	0.53196	0	1.08615	0	0.691012	0.171135	3.52476	0.909323	0.600808	1.06141	1.58193	-6.19128	-1.93605	-1.48174	-0.500938	-0.320788	0.0972441	-0.0757242	0.12554	0.0322466	0.253897	0.246985	0.157667	0.430066	0.127491	0.221012	0.351124	0.138611	0.293645	0.153614	0.169621	0.134855	0.0978304	0.0374726	-0.0792516	0.12223	0.232485	0.239665	0.142937	0.167146	0.314059
350	-1.93897	6.35537	0.509382	0	0.314016	0	0.386672	4.22296	0.531169	0	1.09945	0	0.563475	0.221533	3.51196	0.796256	0.622828	1.46203	1.85898	-6.23858	-1.32368	-1.72183	-0.465768	-0.252892	0.0735899	-0.0478954	0.0849432	0.150772	0.228848	0.227633	0.209348	0.409259	0.130414	0.15357	0.372118	0.156316	0.301815	0.184661	0.214474	0.1005	0.0757681	0.136308	-0.0668063	0.0935302	0.210763	0.270341	0.0596888	0.103304	0.253133
351	-1.85203	7.41957	0.362248	0	0.433998	0	0.387372	4.92097	0.510857	0	0.90588	0	0.575241	0.355776	3.37452	0.658103	0.521878	1.32684	1.58523	-6.78254	-2.35303	-1.3037	-0.464008	-0.284549	0.123158	-0.0224954	0.089626	0.0200843	0.184578	0.231618	0.020335	0.315395	0.0266073	0.175864	0.278195	0.192165	0.159507	0.17418	0.222872	0.123832	0.0989241	0.0890294	-0.0780864	-0.00519571	0.133497	0.251098	0.0706138	0.173227	0.323594
352	-1.88145	8.02167	0.477548	0	0.370684	0	0.520925	4.69571	0.654573	0	0.988284	0	0.717392	0.343429	3.6211	0.891085	0.515032	1.33803	1.71088	-7.11248	-2.78904	-1.47185	-0.521364	-0.33462	0.127414	0.00919323	0.112127	0.067888	0.241366	0.187609	0.223836	0.516745	0.131063	0.134029	0.295829	0.130579	0.313098	0.164512	0.187268	0.0815816	0.0583408	0.0848906	-0.0641379	0.049394	0.194643	0.228999	0.0784229	0.122007	0.335393
353	-1.82599	6.33402	0.734024	0	0.121291	0	0.435032	4.96431	0.724299	0	1.03311	0	0.621027	0.172006	3.55696	0.760475	0.490491	1.46985	1.75351	-5.20895	-2.24765	-1.30983	-0.506425	-0.297766	0.0980326	-0.0198476	0.0901098	0.0984819	0.232837	0.285307	0.0833169	0.378465	0.077161	0.216794	0.335384	0.148789	0.370665	0.177099	0.26695	0.0324776	0.050247	0.0781202	-0.114665	0.012856	0.195073	0.206109	0.0312413	0.139675	0.243627
354	-1.8915	8.65252	0.439222	0	0.274918	0	0.440621	4.53998	0.736623	0	1.02099	0	0.503693	0.274444	3.6451	0.838944	0.605848	1.43336	1.66839	-7.80093	-2.24213	-1.64303	-0.450914	-0.276333	0.136134	-0.0337408	0.0897607	0.111059	0.263752	0.277495	0.196245	0.36584	0.0987405	0.332469	0.329383	0.158125	0.366117	0.158287	0.286763	0.0537586	-0.0143767	0.138457	-0.0639915	0.0435666	0.150125	0.2435	0.127971	0.144168	0.298106
355	-1.86073	8.38111	0.473089	0	0.282345	0	0.441146	5.07654	0.477246	0	0.857755	0	0.602406	0.258987	3.60532	0.805576	0.472503	1.20628	1.66799	-7.47557	-1.8976	-1.63353	-0.483953	-0.313106	0.113086	-0.0310788	0.0742033	-0.025681	0.172198	0.314205	0.243978	0.465789	0.0223723	0.181296	0.395818	0.195775	0.253861	0.167947	0.186844	0.104438	0.087032	0.0921501	-0.0831382	0.0582297	0.165295	0.238246	0.0824126	0.0937624	0.171193
356	-1.88042	9.37991	0.577712	0	0.164761	0	0.368332	4.45433	0.50629	0	1.04022	0	0.533931	0.351285	3.5244	0.858345	0.48905	1.28712	1.68923	-8.0087	-2.33719	-1.41348	-0.515153	-0.265155	0.0672846	-0.0707532	0.0760984	-0.0214343	0.25761	0.367446	0.122673	0.359442	0.0596078	0.232235	0.356339	0.161528	0.245006	0.184437	0.200198	0.100166	0.0885359	0.135587	-0.0323376	0.0108703	0.202756	0.240018	0.0798752	0.163069	0.34038
357	-1.78436	8.1559	0.668001	0	0.373203	0	0.584478	4.77068	0.584367	0	0.893687	0	0.585852	0.164665	3.3451	0.911139	0.478789	1.45131	1.70794	-7.25383	-1.43484	-1.33841	-0.531024	-0.334629	0.0768448	-0.0936778	0.102262	0.0722692	0.27774	0.45287	0.31008	0.434853	0.056396	0.228879	0.327754	0.156273	0.396251	0.15825	0.236652	0.0828144	0.06615	0.065385	-0.10981	0.00819559	0.173527	0.0574525	0.0637157	0.160699	0.248796
358	-1.90626	6.17887	0.46825	0	0.263952	0	0.408526	5.27139	0.623424	0	0.985973	0	0.547539	0.261499	3.5588	0.832363	0.660616	1.35853	1.55382	-4.85856	-3.72121	-1.36549	-0.469091	-0.295086	0.0884409	-0.0316554	0.0953797	0.0930707	0.196272	0.352667	0.123745	0.251371	0.0575032	0.186523	0.289849	0.209052	0.264341	0.192396	0.229246	0.101077	0.00461594	0.146494	-0.0663961	0.0523555	0.184435	0.280923	0.0860873	0.16756	0.388665
359	-1.82117	8.59111	0.796055	0	0.0784504	0	0.506449	4.86375	0.745928	0	0.952027	0	0.530696	0.276975	3.42612	0.821674	0.438321	1.34675	1.75822	-7.58175	-2.76959	-1.5584	-0.457366	-0.29597	0.0842334	-0.0247523	0.133454	0.102782	0.241598	0.363323	0.323879	0.516806	0.0927611	0.16268	0.342572	0.193933	0.369118	0.141522	0.189858	0.0806713	0.0592114	0.0878154	-0.0671542	-0.0456992	0.10574	0.148844	0.0605654	0.160575	0.279276
360	-1.90057	7.46326	0.48133	0	0.246364	0	0.465212	5.02028	0.627156	0	0.932965	0	0.662869	0.175956	3.48313	0.732733	0.6159	1.32569	1.62589	-6.81407	-2.98003	-1.13456	-0.495426	-0.338206	0.0929403	-0.0316515	0.0653048	0.133097	0.272721	0.192649	0.147853	0.342869	0.0824434	0.199251	0.31016	0.21632	0.341113	0.17617	0.245633	0.0909546	0.0706715	0.162493	-0.0765005	0.0515169	0.207156	0.224552	0.0112053	0.167355	0.346933
361	-1.8885	6.81624	0.34938	0	0.391413	0	0.486414	4.64027	0.755222	0	1.06917	0	0.497941	0.118227	3.42927	0.969491	0.458324	1.40029	1.55277	-6.23948	-3.52923	-1.3917	-0.505711	-0.33121	0.135454	-0.0466696	0.117355	0.126751	0.246919	0.396536	0.348138	0.350205	0.121809	0.1995	0.355859	0.170528	0.22337	0.164526	0.167028	0.0771235	0.0812267	0.103224	-0.0555778	0.0503995	0.189747	0.144264	0.0683278	0.111946	0.320197
362	-1.8623	6.33438	0.503067	0	0.209728	0	0.531316	4.96833	0.591502	0	0.965588	0	0.47264	0.244517	3.38152	0.80939	0.493177	1.03487	1.57735	-5.35746	-2.56141	-1.87221	-0.461393	-0.286424	0.139284	-0.0168123	0.141994	0.0127321	0.178917	0.185935	0.219969	0.378934	0.0555686	0.188248	0.368031	0.16404	0.236532	0.162547	0.221958	0.103239	0.102896	0.118372	-0.0651547	0.00561041	0.119715	0.163211	0.0911998	0.137809	0.42382
363	-1.93592	8.45339	0.59237	0	0.208137	0	0.37484	4.29962	0.486242	0	0.95926	0	0.468132	0.3398	3.29533	0.926959	0.418725	1.46323	1.70826	-7.91423	-2.86641	-0.954155	-0.454589	-0.272833	0.10265	-0.0303908	0.0922092	0.0664119	0.210628	0.282107	0.197423	0.511733	0.00729038	0.171068	0.391609	0.184052	0.0464416	0.174468	0.188127	0.124463	0.139704	0.163711	-0.0615982	0.0393395	0.210383	0.209506	0.0495662	0.127698	0.174139
364	-1.84491	6.58056	0.394435	0	0.415301	0	0.445679	4.90201	0.535525	0	0.876355	0	0.693592	0.363487	3.43102	0.922096	0.652327	1.18999	1.70004	-5.07951	-2.52548	-1.44775	-0.474414	-0.286495	0.111063	0.00369578	0.153428	0.0809883	0.229046	0.285314	0.0654999	0.240906	0.00615629	0.174929	0.387043	0.17076	0.248992	0.183155	0.223369	0.0852608	0.0431311	0.134989	-0.111605	0.00726208	0.137883	0.20275	0.0970521	0.151429	0.264377
365	-1.89209	7.17918	0.397929	0	0.45077	0	0.42508	5.29547	0.554956	0	1.13414	0	0.561341	0.261888	3.48184	0.979136	0.50441	1.16204	1.60714	-6.08628	-2.96258	-1.28774	-0.509355	-0.282052	0.138523	-0.00474726	0.128918	0.113249	0.242365	0.235454	0.147946	0.449221	0.0597655	0.256837	0.290963	0.182335	0.266453	0.182642	0.209876	0.0848677	0.10936	0.0696943	-0.0756073	0.0316729	0.165436	0.134965	0.0711899	0.115769	0.282747
366	-1.81308	5.53234	0.424568	0	0.214705	0	0.499807	4.34727	0.631746	0	1.04999	0	0.548507	0.294782	3.49535	0.947759	0.554399	1.26066	1.73042	-4.34114	-1.55503	-1.47717	-0.508293	-0.287027	0.0508589	-0.102546	0.170059	0.125099	0.252453	0.308509	0.167542	0.566607	0.0362346	0.161476	0.33288	0.158457	0.212267	0.155316	0.169155	0.0975802	-0.00511092	0.0902209	-0.0772158	0.0315517	0.174464	0.191095	0.0992683	0.115704	0.359099
367	-1.83227	7.36506	0.510228	0	0.27346	0	0.404393	4.99657	0.365376	0	0.985683	0	0.475734	0.256628	3.35451	0.819511	0.414934	1.26438	1.73669	-6.84894	-3.43453	-1.28743	-0.506527	-0.324145	0.100432	-0.0217653	0.101824	0.115342	0.22577	0.298791	0.190546	0.254541	0.0962094	0.215628	0.357523	0.178848	0.393509	0.16967	0.223291	0.0943503	0.0823293	0.100858	-0.0735804	0.0199083	0.155511	0.102451	-0.0065566	0.132119	0.309292
368	-1.95935	8.37232	0.525353	0	0.184502	0	0.453978	5.07745	0.667963	0	1.09696	0	0.614539	0.166679	3.57612	0.900213	0.634346	1.24559	1.54735	-7.79173	-1.9689	-1.39752	-0.48904	-0.257401	0.130941	-0.039962	0.177365	0.0526561	0.274865	0.310765	0.294838	0.428626	0.136907	0.246686	0.235137	0.13477	0.300325	0.171824	0.166918	0.117519	0.0669634	0.0195018	-0.0739438	0.114539	0.252742	0.146847	0.0872572	0.130332	0.354962
369	-1.94582	8.11647	0.675709	0	0.0833234	0	0.322815	4.75113	0.604648	0	1.00887	0	0.534539	0.189877	3.47914	0.922589	0.663171	1.17621	1.82702	-7.25505	-2.35096	-1.57444	-0.505891	-0.254869	0.119864	-0.0125915	0.107412	0.0844898	0.205906	0.272227	0.102783	0.330273	0.0158087	0.25859	0.398006	0.216316	0.310666	0.177071	0.255964	0.110817	0.108413	0.101333	-0.0801198	0.0603119	0.166224	0.169535	0.122634	0.115666	0.364344
370	-1.84432	7.96771	0.645327	0	0.196279	0	0.478846	4.45707	0.506075	0	0.975447	0	0.712381	0.269162	3.54681	0.829946	0.576302	1.27251	1.6912	-7.0585	-2.35531	-1.48657	-0.477563	-0.316267	0.125147	-0.0432573	0.0715779	0.0957806	0.306256	0.308163	0.116743	0.374002	0.0839923	0.198139	0.318906	0.179666	0.280404	0.156903	0.181122	0.121807	0.104688	0.139132	-0.0983413	-0.00928134	0.136464	0.229173	0.0842135	0.114763	0.332529
371	-1.84095	7.50135	0.561797	0	0.0862124	0	0.486235	4.65152	0.638867	0	0.924669	0	0.648253	0.229334	3.6059	0.749553	0.59266	1.3563	1.70069	-6.64632	-3.77108	-1.66208	-0.444383	-0.256509	0.0964037	-0.101117	0.121404	0.137242	0.166357	0.388526	0.0512579	0.551633	0.0475095	0.200371	0.366664	0.128143	0.267248	0.17655	0.205422	0.107977	0.0549161	0.0773766	-0.077141	-0.0115653	0.164744	0.200145	0.0999105	0.11118	0.280306
372	-1.87355	8.57056	0.602886	0	0.0297834	0	0.435019	4.7499	0.657222	0	0.967001	0	0.673107	0.262498	3.35006	0.877304	0.653978	1.48151	1.67611	-7.97687	-2.87513	-1.24851	-0.422451	-0.29855	0.0826546	-0.0123975	0.0503999	0.125186	0.192036	0.29109	0.165706	0.27388	0.0594701	0.209646	0.362231	0.139587	0.309116	0.170628	0.251277	0.0955017	0.117504	0.140042	-0.0585051	0.0050153	0.145973	0.254165	0.0649328	0.121191	0.265943
373	-1.87254	7.51952	0.631982	0	0.185447	0	0.521456	4.46401	0.563411	0	0.965302	0	0.622521	0.217548	3.51159	0.876415	0.49617	1.35779	1.58959	-6.4453	-1.86202	-1.30389	-0.446095	-0.280157	0.0682827	-0.0778341	0.152058	0.124009	0.217732	0.332664	0.104626	0.367106	0.0237361	0.238245	0.406939	0.185775	0.324143	0.169615	0.19703	0.103878	0.0443146	0.0321413	-0.0903992	0.057676	0.175375	0.218421	0.0854486	0.117903	0.323949
374	-1.90454	6.44658	0.37446	0	0.345843	0	0.475114	4.87916	0.537371	0	1.04542	0	0.631931	0.289087	3.26076	0.84174	0.448693	1.43923	1.78742	-6.20737	-1.52793	-1.42941	-0.479976	-0.304456	0.0845011	-0.0324651	0.113749	0.141163	0.263802	0.204205	0.3775	0.108501	0.0990354	0.25927	0.265556	0.119533	0.388347	0.170573	0.212854	0.135058	0.0712907	0.0427623	-0.0740146	0.0611636	0.201756	0.237229	0.0907478	0.157777	0.353078
375	-1.87578	8.1102	0.581862	0	0.262738	0	0.416737	4.39706	0.347176	0	0.836542	0	0.681979	0.405428	3.50798	0.812904	0.458834	1.27569	1.66397	-7.67455	-2.52614	-1.60343	-0.495014	-0.26894	0.0711188	-0.0112033	0.0912031	0.0833827	0.198896	0.376963	0.214492	0.297868	0.0157707	0.221488	0.323352	0.213852	0.231324	0.162846	0.196327	0.0987651	0.0197883	0.0429359	-0.0862265	0.0484213	0.206861	0.213337	0.0902233	0.131432	0.234726
376	-1.92829	8.13874	0.428751	0	0.257895	0	0.4857	4.8786	0.589669	0	1.11177	0	0.570624	0.204959	3.30733	0.973752	0.573127	1.41581	1.67009	-7.41161	-3.0873	-0.995747	-0.471738	-0.298192	0.0553843	-0.0789906	0.0879536	0.138868	0.300102	0.317113	0.0328585	0.458263	-0.0393879	0.196995	0.395074	0.151744	0.183585	0.161349	0.25381	0.158404	0.116181	0.12413	-0.0858103	0.0600552	0.208546	0.297967	0.114239	0.14454	0.379279
377	-1.85526	7.79335	0.463474	0	0.25456	0	0.456999	4.5895	0.588514	0	1.05938	0	0.693017	0.195216	3.45048	0.78064	0.490348	1.39496	1.618	-7.07962	-2.69834	-1.48443	-0.514703	-0.318539	0.0945037	-0.0559306	0.0450953	-0.0409087	0.208578	0.321053	0.076682	0.204373	0.0239288	0.205472	0.325348	0.16877	0.216187	0.203142	0.194312	0.0661771	0.0885228	0.123938	-0.0912076	0.044076	0.198001	0.189522	0.0802813	0.172638	0.361957
378	-1.89952	7.24952	0.616751	0	0.169784	0	0.281795	4.84741	0.585082	0	0.870452	0	0.589866	0.202449	3.64774	0.874532	0.554601	1.43101	1.73446	-6.42104	-2.72565	-1.57312	-0.440172	-0.275226	0.0981026	-0.0671049	0.139512	0.0643628	0.262915	0.29898	0.1949	0.330951	0.0705116	0.289423	0.33011	0.151621	0.34236	0.160651	0.190783	0.0856989	0.0601289	0.148898	-0.0757081	0.0574979	0.177596	0.20422	0.102563	0.147205	0.240157
379	-1.91341	5.25087	0.527817	0	0.23433	0	0.363453	4.52652	0.669258	0	1.0155	0	0.597208	0.118038	3.47494	0.758095	0.424116	1.44596	1.92026	-4.57263	-2.6265	-1.27912	-0.470119	-0.311798	0.127072	0.00319774	0.0817473	0.136577	0.236323	0.237288	0.239359	0.597406	0.133813	0.182568	0.362186	0.17369	0.271685	0.169411	0.162475	0.0632356	0.0539887	0.0919087	-0.0815141	0.0711285	0.227552	0.246865	0.0902865	0.176127	0.292862
380	-1.81041	7.9511	0.64867	0	0.0667616	0	0.424687	5.03284	0.417829	0	0.961433	0	0.654266	0.0943055	3.36386	0.782032	0.50292	1.38467	1.66215	-6.75667	-3.47712	-1.22021	-0.532669	-0.303705	0.0859061	-0.036084	0.0777387	0.0770506	0.185184	0.232916	0.154852	0.371854	0.0410443	0.222347	0.392223	0.14947	0.403124	0.170253	0.182271	0.0782978	0.0957807	0.168861	-0.0777647	-8.08548e-05	0.178518	0.138862	0.0275918	0.10988	0.417773
381	-1.90306	7.11813	0.2413	0	0.504953	0	0.354793	4.73902	0.540093	0	1.12278	0	0.607524	0.18458	3.51198	0.946502	0.673707	1.33018	1.78713	-6.72047	-2.16342	-1.79054	-0.494718	-0.314499	0.115181	-0.0291108	0.112356	0.0833644	0.219442	0.349531	0.00632157	0.0726276	0.0611986	0.218804	0.329346	0.184587	0.269142	0.187229	0.196874	0.0951593	0.059144	0.126967	-0.0735667	0.0697335	0.201365	0.11293	0.106181	0.144697	0.384105
382	-1.89213	7.19722	0.719208	0	0.121006	0	0.463764	4.99932	0.605863	0	1.06395	0	0.466412	0.246282	3.4492	0.79032	0.499266	1.13048	1.83778	-6.28847	-2.24145	-1.54916	-0.489145	-0.271851	0.131906	-0.0436801	0.0799296	0.122629	0.328595	0.335614	0.236525	0.492044	0.036661	0.190252	0.41585	0.132289	0.190646	0.154872	0.184332	0.118453	0.036185	0.0759417	-0.0819436	0.0779774	0.189694	0.248476	0.0130823	0.137456	0.19943
383	-1.86419	7.63977	0.662317	0	0.0556305	0	0.465072	4.6731	0.627142	0	1.05703	0	0.47758	0.327321	3.43262	0.852341	0.490148	1.36534	1.69927	-6.69628	-3.29302	-1.39654	-0.472312	-0.301253	0.0702378	-0.0346103	0.108983	0.186311	0.243764	0.264308	0.213779	0.269118	0.0462801	0.292592	0.345767	0.205115	0.304909	0.169195	0.247127	0.0715981	0.0282897	0.131185	-0.0846712	0.0213126	0.14236	0.206136	0.0281343	0.152384	0.183059
384	-1.90859	6.70186	0.513841	0	0.194923	0	0.404406	4.75834	0.4473	0	0.978672	0	0.442011	0.285471	3.41868	0.817794	0.678871	1.42103	1.61927	-5.62986	-3.75941	-1.45083	-0.460192	-0.281185	0.113367	-0.0264065	0.0819679	0.172516	0.235862	0.341348	0.19768	0.258051	0.184523	0.284451	0.357766	0.121782	0.277012	0.174959	0.224609	0.115102	0.108975	0.0975218	-0.0664301	0.0431396	0.172098	0.360746	0.0513023	0.150022	0.20057
385	-1.90148	6.82321	0.401535	0	0.360535	0	0.514283	4.69241	0.674017	0	0.927589	0	0.651926	0.354668	3.46512	0.792931	0.408221	1.22797	1.62573	-6.02247	-1.96948	-1.25432	-0.458644	-0.29364	0.128379	0.00172926	0.124421	0.10923	0.231942	0.248937	0.112361	0.223544	-0.0214419	0.20333	0.320392	0.163007	0.352173	0.168712	0.192485	0.14226	0.0660077	0.122261	-0.0734029	0.0300605	0.124623	0.167253	0.0351943	0.136012	0.514719
386	-1.89098	6.82673	0.554918	0	0.168759	0	0.393931	4.74428	0.552987	0	1.04223	0	0.655435	0.207122	3.53527	0.806091	0.488552	1.27646	1.66593	-6.15317	-3.91015	-1.32425	-0.472591	-0.30469	0.125633	-0.0213478	0.15623	0.0947874	0.249905	0.32258	0.148233	0.406815	0.0868158	0.226456	0.371439	0.164414	0.411775	0.146432	0.179615	0.0680602	0.0425822	0.134231	-0.0497711	0.0486399	0.149777	0.27037	0.0236087	0.195737	0.307107
387	-1.85886	6.33121	0.493487	0	0.200107	0	0.492076	4.63861	0.495124	0	0.981684	0	0.576673	0.281591	3.69001	0.953163	0.67399	1.26371	1.82815	-5.7841	-2.26257	-2.21	-0.548555	-0.334641	0.051434	-0.0460261	0.131551	0.141983	0.25995	0.304164	0.233042	0.298645	0.0770041	0.288225	0.34875	0.221843	0.266456	0.164218	0.191284	0.0904953	0.0278927	0.110066	-0.0859821	0.0377312	0.202326	0.146482	0.0864949	0.116094	0.259272
388	-1.90228	7.5814	0.636148	0	0.0783203	0	0.454136	4.69339	0.745246	0	0.848799	0	0.676645	0.254721	3.51158	0.834306	0.611986	1.36259	1.5707	-7.22537	-1.42187	-1.5647	-0.490587	-0.345152	0.106417	0.00164119	0.165646	0.135159	0.281828	0.292259	0.272032	0.401828	0.0531786	0.149221	0.359021	0.174432	0.266721	0.166808	0.201781	0.10004	0.0636095	0.12247	-0.0558922	0.0508104	0.171661	0.266091	0.0699314	0.126247	0.322615
389	-1.87283	8.27294	0.462007	0	0.338744	0	0.332641	4.7895	0.566389	0	0.874567	0	0.544122	0.23713	3.54174	0.992193	0.546698	1.23052	1.644	-7.27284	-2.50552	-1.24666	-0.460204	-0.309765	0.0818004	-0.00512645	0.065916	0.142497	0.218836	0.424383	0.17305	0.454984	0.0648085	0.172121	0.31853	0.191984	0.245127	0.178082	0.263049	0.109473	0.0450043	0.0997407	-0.0713822	0.0460434	0.146618	0.198304	0.0798491	0.150961	0.276016
390	-1.82191	7.06428	0.529897	0	0.219836	0	0.404466	4.54083	0.533966	0	0.955597	0	0.577261	0.28871	3.50916	0.927284	0.640275	1.36445	1.82315	-6.2238	-2.40702	-2.06571	-0.543094	-0.3152	0.0826602	-0.0411535	0.170913	0.0959439	0.210836	0.294956	0.141433	0.3657	0.12236	0.222299	0.307813	0.158846	0.230395	0.171746	0.180649	0.116185	0.0774676	0.0384214	-0.101789	0.0213332	0.163044	0.305845	0.0723698	0.124241	0.178983
391	-1.81992	7.64926	0.382481	0	0.359644	0	0.476359	4.7372	0.554024	0	1.06968	0	0.573837	0.278348	3.45272	0.936381	0.762611	1.35472	1.74636	-6.77184	-2.76394	-1.30567	-0.522145	-0.334454	0.124383	-0.0405	0.080334	0.0632659	0.303326	0.158216	0.0655917	0.467979	0.0882801	0.242706	0.272878	0.166961	0.3097	0.149076	0.189667	0.0880196	0.0321754	0.0185294	-0.114904	0.00673272	0.143185	0.170584	0.0674199	0.227433	0.323332
392	-1.8363	8.18697	0.382166	0	0.263618	0	0.404865	4.71179	0.662303	0	0.982604	0	0.517919	0.2877	3.58836	0.77374	0.503756	1.40684	1.723	-7.66841	-2.86473	-1.47634	-0.488678	-0.290619	0.0796468	-0.0724537	0.0709487	0.114552	0.186918	0.269537	0.21428	0.42304	0.0125544	0.295245	0.299117	0.160707	0.466553	0.157061	0.233993	0.0689088	0.00134157	0.13371	-0.0755415	0.0682895	0.191367	0.208428	0.0835687	0.123192	0.304569
393	-1.80354	7.92873	0.449036	0	0.368483	0	0.38948	4.66338	0.590177	0	1.20843	0	0.669338	0.271038	3.54027	0.770903	0.566074	1.34067	1.68175	-6.7564	-2.94984	-1.62434	-0.481038	-0.289354	0.0987089	-0.0683388	0.070047	0.0773238	0.221568	0.333885	0.188408	0.18102	0.0629156	0.147976	0.335139	0.146587	0.250503	0.170504	0.174744	0.0592186	0.00722359	0.124617	-0.0767654	0.0685524	0.193185	0.242691	0.0678349	0.0823201	0.227038
394	-1.84291	6.95181	0.472082	0	0.322722	0	0.487292	4.66445	0.594805	0	0.947148	0	0.673988	0.278436	3.60565	0.741244	0.56645	1.40851	1.58498	-6.07561	-2.36867	-1.02907	-0.546697	-0.302285	0.111829	-0.0303484	0.0874062	0.0225206	0.288508	0.3546	0.241773	0.337319	0.0783042	0.237286	0.338139	0.187461	0.436681	0.137675	0.243685	0.0718494	0.0546147	0.132032	-0.0872731	0.0491714	0.16814	0.189599	0.0896782	0.1047	0.28184
395	-1.93714	8.61288	0.62556	0	0.162665	0	0.349405	4.34008	0.783212	0	1.06925	0	0.5891	0.22404	3.49114	0.843636	0.376425	1.23075	1.77923	-8.20589	-2.04724	-1.85523	-0.477459	-0.320924	0.157996	-0.00597174	0.110337	0.12571	0.250993	0.415243	0.369963	0.391892	0.0448191	0.192169	0.326562	0.174779	0.382737	0.163652	0.212941	0.107592	0.097095	0.125325	-0.0577221	0.037278	0.169145	0.181694	0.0430668	0.0965782	0.209663
396	-1.95426	7.80627	0.581207	0	0.0730812	0	0.457239	4.58204	0.547493	0	0.973836	0	0.503359	0.278198	3.46854	0.82809	0.607879	1.3866	1.80917	-7.38082	-1.5654	-1.40916	-0.447284	-0.252293	0.129169	-0.0578542	0.141894	0.0245909	0.219438	0.251167	0.113288	0.33621	0.0503158	0.203978	0.332964	0.195914	0.39446	0.162329	0.147522	0.104738	0.078946	0.146522	-0.0568279	0.0661619	0.214465	0.114859	0.100205	0.11955	0.27554
397	-1.87605	7.31818	0.600814	0	0.110709	0	0.453176	4.382	0.540111	0	0.918312	0	0.635946	0.187911	3.48598	0.746449	0.420026	1.41605	1.63359	-6.41529	-2.16474	-1.3662	-0.502638	-0.299896	0.133805	-0.00927483	0.104461	0.063513	0.264893	0.328003	0.270231	0.2839	0.0973721	0.194265	0.334841	0.193219	0.294161	0.164516	0.225725	0.0562881	0.054339	0.0972892	-0.0681918	0.0493026	0.179472	0.0925936	0.0583017	0.166055	0.300499
398	-1.84587	7.44913	0.373009	0	0.331931	0	0.492501	4.94517	0.623335	0	0.95939	0	0.76222	0.263656	3.34764	0.703182	0.514258	1.33139	1.76158	-6.26858	-2.24326	-1.35368	-0.45778	-0.3282	0.103961	-0.0641659	0.133844	0.0786535	0.184542	0.27107	0.117133	0.362732	0.0341477	0.127129	0.320435	0.148285	0.2917	0.177044	0.201539	0.0734694	0.0735815	0.0706317	-0.0396634	-0.0073712	0.164148	0.220275	0.106727	0.129738	0.263162
399	-1.86121	9.41665	0.545285	0	0.166271	0	0.493037	4.63482	0.535741	0	1.04797	0	0.535685	0.295201	3.41218	0.77246	0.502808	1.36417	1.94163	-8.81157	-2.33806	-1.87166	-0.52641	-0.291676	0.139861	-0.0334667	0.137312	0.127792	0.26599	0.339588	0.298285	0.446802	0.0889174	0.17033	0.329716	0.161588	0.347419	0.139699	0.233059	0.121167	0.0431247	0.092594	-0.0954812	-0.00603569	0.148112	0.18689	0.106818	0.141829	0.356331
400	-1.84514	8.25963	0.498046	0	0.294626	0	0.392103	4.56411	0.581166	0	1.07451	0	0.726546	0.108974	3.39865	0.820536	0.573414	1.38253	1.56388	-7.46019	-2.24939	-1.35631	-0.466819	-0.29527	0.0789149	-0.0450781	0.0853868	0.100487	0.192171	0.266081	0.0554364	0.321723	0.0312245	0.246213	0.365211	0.187793	0.20927	0.16917	0.209276	0.0950799	0.0801991	0.109852	-0.0831163	0.0535544	0.14531	0.231094	0.0438045	0.0932361	0.276309
401	-1.90452	5.54333	0.68523	0	0.0340003	0	0.53518	4.98169	0.48341	0	0.947155	0	0.634632	0.357511	3.53996	0.822683	0.654948	1.16893	1.74344	-4.433	-2.32296	-1.52754	-0.433542	-0.291031	0.04429	-0.0710165	0.108086	0.1554	0.209337	0.263879	0.226678	0.489382	0.036723	0.227875	0.348399	0.153345	0.407696	0.179809	0.205457	0.0893869	0.120848	0.12674	-0.0716108	0.0474624	0.220974	0.216325	0.090194	0.114071	0.312119
402	-1.8727	7.41714	0.555071	0	0.235742	0	0.305452	4.83809	0.615134	0	1.01209	0	0.603173	0.190647	3.45792	0.929024	0.511033	1.38238	1.72059	-6.63567	-1.43782	-1.45378	-0.491524	-0.290591	0.11399	-0.0213257	0.0785694	0.161592	0.254836	0.297826	0.234832	0.404114	0.132916	0.274222	0.39857	0.153992	0.243767	0.159607	0.223025	0.0819314	0.0239292	0.142959	-0.0789957	0.0224736	0.17332	0.22172	0.067214	0.153759	0.249266
403	-1.86656	7.06462	0.568375	0	0.146488	0	0.446786	4.70849	0.635132	0	1.08747	0	0.756269	0.341178	3.43949	0.796971	0.593078	1.22565	1.5409	-5.59519	-2.37985	-0.999849	-0.514723	-0.298712	0.0329598	-0.0717455	0.126671	0.0721774	0.171271	0.206315	0.106349	0.377177	0.0767563	0.217038	0.37204	0.178578	0.373054	0.151619	0.204092	0.131351	0.096806	0.0654552	-0.0860622	0.0807844	0.200019	0.192304	0.115816	0.125918	0.316545
404	-1.91664	7.80508	0.445631	0	0.349755	0	0.451245	4.91812	0.612611	0	1.14491	0	0.506203	0.301277	3.66109	0.743414	0.460907	1.11694	1.80763	-6.60801	-2.65866	-1.76908	-0.526982	-0.280803	0.152465	-0.00852323	0.120094	0.0597945	0.187846	0.316466	0.0984444	0.336656	0.10031	0.238197	0.411855	0.166937	0.243777	0.153538	0.177723	0.0836845	0.128585	0.0974638	-0.0950017	0.0574684	0.196455	0.198788	0.106291	0.130905	0.330478
405	-1.87381	8.02607	0.711345	0	0.281721	0	0.442424	4.54462	0.624539	0	0.91899	0	0.551388	0.186642	3.48197	0.824293	0.534762	1.39198	1.77085	-7.02087	-3.89912	-2.06679	-0.472779	-0.294509	0.0659589	-0.0399712	0.0838355	0.088967	0.199031	0.326611	0.243649	0.347539	0.115626	0.200984	0.333808	0.148024	0.363973	0.201836	0.211269	0.12495	0.121458	0.0537911	-0.0308863	0.0169934	0.180914	0.155644	0.0933995	0.133471	0.219032
406	-1.88726	6.35464	0.477687	0	0.229119	0	0.515147	4.71072	0.672102	0	0.869119	0	0.562189	0.2105	3.43539	0.787862	0.451347	1.35894	1.79458	-5.72199	-1.5759	-1.60197	-0.490327	-0.301357	0.111861	-0.0221655	0.126156	0.071541	0.193249	0.305737	0.241203	0.596331	0.092133	0.195968	0.436052	0.143843	0.252376	0.162931	0.187344	0.100337	0.0967209	0.0747809	-0.0844393	0.0296782	0.195109	0.335416	0.091411	0.117169	0.223038
407	-1.90118	7.90399	0.708518	0	0.0445859	0	0.548617	4.36418	0.596997	0	1.05289	0	0.74113	0.17354	3.6232	0.846734	0.516861	1.31961	1.7984	-7.10568	-1.68438	-1.57182	-0.454814	-0.272597	0.0765477	-0.0512676	0.16367	0.0668377	0.301439	0.317534	0.166992	0.279547	0.0741044	0.215203	0.432299	0.141188	0.260519	0.16771	0.189243	0.0833559	0.0721169	0.124442	-0.0567764	0.00609921	0.198031	0.199652	0.132927	0.126262	0.234629
408	-1.83824	8.77733	0.57881	0	0.234702	0	0.394453	4.61606	0.546233	0	0.884058	0	0.565258	0.357871	3.51905	0.810816	0.441492	1.3402	1.86064	-7.68822	-2.13571	-1.35173	-0.47622	-0.315361	0.0598723	0.0109001	0.0864166	0.0393785	0.227249	0.267413	0.124962	0.442013	-0.00762177	0.235185	0.358242	0.190989	0.270367	0.161312	0.223906	0.0859616	0.0709879	0.084752	-0.0826039	0.0483653	0.163654	0.179538	0.108353	0.107142	0.352234
409	-1.85572	9.00147	0.47464	0	0.296952	0	0.381402	4.33286	0.61464	0	1.13551	0	0.634019	0.208104	3.42345	0.892646	0.662093	1.29629	1.53313	-8.2042	-2.68863	-1.17027	-0.509344	-0.321132	0.0769695	-0.0182312	0.111767	0.137723	0.188844	0.290449	0.148848	0.315339	0.0919512	0.109885	0.359471	0.157776	0.26201	0.149393	0.225952	0.0967112	0.0828583	0.0984629	-0.0717225	0.0496479	0.185241	0.287575	0.101838	0.144335	0.226336
410	-1.81111	6.99315	0.465554	0	0.287221	0	0.541932	4.42665	0.683	0	0.940621	0	0.621559	0.230726	3.54917	0.745554	0.517917	1.34644	1.71813	-6.39708	-1.4964	-1.53363	-0.513875	-0.298025	0.0984108	-0.0171038	0.0881411	0.0436799	0.14843	0.291488	0.209572	0.289322	0.105443	0.270908	0.401725	0.169323	0.302458	0.143484	0.189138	0.0910269	0.0544854	0.101266	-0.0719488	0.014217	0.114476	0.278698	0.108128	0.128294	0.300866
411	-1.82933	6.99736	0.430413	0	0.384005	0	0.359016	5.04835	0.660308	0	0.960329	0	0.589151	0.38082	3.41662	0.8634	0.603531	1.35743	1.58092	-6.48542	-2.25889	-1.14036	-0.473963	-0.305577	0.0956826	-0.0143986	0.0324722	0.115944	0.20565	0.378575	0.000145125	0.365433	0.0467356	0.235005	0.344353	0.197816	0.364664	0.167066	0.214201	0.0668416	0.0477539	0.145747	-0.0625471	-0.00971994	0.130529	0.120141	0.0345926	0.107285	0.147885
412	-1.86405	7.62745	0.421309	0	0.430162	0	0.394284	4.52545	0.635198	0	0.964657	0	0.587441	0.184885	3.50038	0.802957	0.506466	1.27155	1.8407	-6.63425	-1.10772	-1.85684	-0.453314	-0.290875	0.0937768	-0.00664582	0.162552	0.0320896	0.279217	0.166016	0.0995572	0.25563	0.106912	0.25159	0.390904	0.127632	0.177525	0.176	0.196759	0.0620489	0.101671	0.170254	-0.0443402	0.0238954	0.164577	0.222066	0.0317638	0.126212	0.250453
413	-1.84142	7.56697	0.493118	0	0.256885	0	0.437697	4.56022	0.556458	0	1.04031	0	0.716321	0.262702	3.65511	0.837317	0.465673	1.55046	1.85578	-6.69373	-2.30113	-1.7138	-0.470506	-0.303198	0.0491872	-0.0548661	0.104894	-0.0390626	0.209201	0.266082	0.149996	0.524012	0.089768	0.224764	0.36157	0.175085	0.097768	0.162436	0.169681	0.127598	0.100796	0.120565	-0.108961	0.0450438	0.141769	0.119003	0.0651753	0.134235	0.29256
414	-1.93667	8.84238	0.505426	0	0.126404	0	0.471998	4.64701	0.66792	0	0.948075	0	0.701747	0.498177	3.63328	0.840394	0.479578	1.34211	1.65084	-7.84234	-1.6225	-1.46718	-0.483988	-0.291476	0.111933	-0.0480726	0.0829327	0.195719	0.253865	0.287826	-0.0749803	0.397549	0.0382441	0.162788	0.395489	0.186437	0.349742	0.169266	0.220867	0.0848561	0.0991622	0.131339	-0.0672338	0.0521142	0.216837	0.172406	0.0798747	0.201573	0.206242
415	-1.84743	7.91055	0.607971	0	0.19562	0	0.300657	4.84469	0.556014	0	1.08065	0	0.617451	0.32653	3.59155	0.821132	0.422164	1.39613	1.86663	-6.53648	-2.70138	-1.43907	-0.493507	-0.300594	0.117165	-0.067974	0.0894849	0.142643	0.257215	0.311663	0.159886	0.424096	0.00233883	0.0740845	0.382301	0.115272	0.424196	0.144021	0.216783	0.100229	0.0753914	0.128022	-0.0821346	0.0446835	0.180644	0.151803	0.0135936	0.177403	0.221238
416	-1.79356	6.93691	0.541478	0	0.300977	0	0.428588	5.1015	0.789346	0	0.934645	0	0.645952	0.259622	3.4739	0.731781	0.458836	1.58306	1.63675	-6.31061	-3.3536	-1.62496	-0.488311	-0.330497	0.0951623	-0.0427052	0.0769748	0.0797184	0.259941	0.175442	0.172062	0.375619	0.10033	0.20034	0.379592	0.148518	0.305307	0.168122	0.142073	0.0969194	0.0588133	0.135453	-0.104317	-0.025626	0.126713	0.179478	0.0882422	0.129936	0.168527
417	-1.82479	7.62367	0.472495	0	0.395789	0	0.449025	4.25526	0.69772	0	1.13093	0	0.62292	0.237589	3.55465	0.811769	0.692841	1.33261	1.58322	-6.96267	-2.34097	-1.02679	-0.508535	-0.316886	0.0703711	-0.0637883	0.117964	0.0242555	0.30959	0.196303	0.206044	0.331295	0.107187	0.217524	0.300052	0.184658	0.290297	0.174046	0.252123	0.106728	0.0420875	0.11063	-0.0655497	0.00198704	0.12248	0.304038	0.0512667	0.101434	0.205584
418	-1.87528	7.06398	0.464687	0	0.381774	0	0.416903	4.54736	0.513777	0	1.04217	0	0.661604	0.315298	3.54465	0.806797	0.512337	1.65619	1.62958	-6.52977	-2.27936	-1.49716	-0.488654	-0.284759	0.115043	-0.0556705	0.180237	0.17011	0.253666	0.336212	0.3012	0.336408	0.103583	0.178675	0.389053	0.159046	0.268992	0.161538	0.202548	0.0556654	0.0198208	0.106974	-0.0865685	0.00748131	0.17264	0.120589	0.112669	0.154685	0.307367
419	-1.87736	6.85843	0.597775	0	0.202544	0	0.524164	4.20159	0.47768	0	1.01013	0	0.59895	0.271653	3.4147	0.828989	0.599883	1.20714	1.66586	-6.11974	-1.84507	-1.68978	-0.495631	-0.275074	0.0992073	-0.0137641	0.0717699	0.069707	0.241853	0.26974	0.172153	0.320069	0.0221366	0.20356	0.383495	0.15463	0.280043	0.179137	0.205534	0.0848085	0.108636	0.0627074	-0.0812037	0.0566814	0.181006	0.137104	0.0812837	0.196765	0.267605
420	-1.90903	6.17067	0.446528	0	0.352313	0	0.457808	4.91681	0.53204	0	1.0439	0	0.504213	0.310996	3.60158	0.830651	0.556693	1.37572	1.69906	-5.35806	-2.59116	-1.11565	-0.48423	-0.316113	0.134881	-0.0336191	0.139647	0.0940829	0.301772	0.368115	0.0671412	0.451487	0.135497	0.234091	0.347364	0.145468	0.304981	0.152259	0.247008	0.072163	0.0738978	0.207516	-0.0796741	0.0550216	0.214228	0.183866	0.0375807	0.142669	0.260195
421	-1.89134	6.5382	0.517622	0	0.323248	0	0.303879	4.3031	0.631895	0	0.968345	0	0.629105	0.327026	3.59662	0.685169	0.584699	1.39284	1.83704	-5.83182	-0.932563	-1.74922	-0.490675	-0.28466	0.0927835	-0.0432329	0.137089	0.129872	0.237994	0.407365	0.223268	0.379532	0.120195	0.232914	0.312664	0.182453	0.273047	0.159757	0.136157	0.117547	0.0667627	0.05289	-0.0853711	0.050154	0.206344	0.169193	0.0804321	0.106645	0.302746
422	-1.92951	7.21863	0.61034	0	0.163531	0	0.495253	4.26701	0.57533	0	1.09642	0	0.603256	0.299713	3.65017	0.753955	0.524549	1.29405	1.83178	-5.96461	-1.82596	-1.89949	-0.489219	-0.294747	0.111843	-0.0158364	0.110345	0.0837856	0.247025	0.243975	0.109086	0.427336	0.0653488	0.232163	0.359028	0.184846	0.225151	0.154491	0.173172	0.0855364	0.0993146	0.147397	-0.0638474	0.0864935	0.188169	0.227005	0.110427	0.121639	0.252503
423	-1.85825	7.21892	0.657492	0	0.207248	0	0.422548	4.63681	0.64681	0	0.906932	0	0.627016	0.417225	3.59236	0.859023	0.566587	1.26346	1.86443	-6.1863	-2.21286	-1.61371	-0.462849	-0.307948	0.0721587	-0.0599427	0.11998	0.0548441	0.198896	0.275577	0.0769841	0.380326	0.0363641	0.281022	0.371065	0.18774	0.421559	0.172065	0.171658	0.102636	0.0777981	0.103458	-0.0941076	0.00645336	0.175012	0.281093	0.081561	0.147948	0.350735
424	-1.82349	6.5402	0.870085	0	-0.0714414	0	0.375685	5.06138	0.543645	0	0.854182	0	0.591973	0.337598	3.48057	0.763912	0.340583	1.24917	1.62032	-5.50701	-3.37009	-0.890657	-0.481445	-0.288337	0.0954124	-0.0114353	0.108576	0.109609	0.24012	0.464225	0.123476	0.27139	0.0697067	0.232078	0.342679	0.135663	0.358955	0.17305	0.167543	0.0517673	0.0700737	0.108839	-0.0946975	0.00520855	0.203676	0.3132	0.0581426	0.0808669	0.327042
425	-1.85113	8.92932	0.64405	0	0.0943338	0	0.355979	4.87595	0.602091	0	1.09779	0	0.632551	0.242165	3.48078	0.858534	0.590543	1.27413	1.71042	-8.03155	-3.62255	-1.82737	-0.49281	-0.341979	0.0691193	-0.0222346	0.04673	0.0568385	0.185995	0.234755	0.12192	0.53074	0.0839506	0.199084	0.318488	0.209911	0.451649	0.175037	0.22327	0.13008	0.0983637	0.09882	-0.075061	0.00651889	0.135992	0.193541	0.161294	0.101079	0.180561
426	-1.91211	6.47474	0.481048	0	0.33962	0	0.490913	5.08025	0.495665	0	1.02528	0	0.634082	0.342327	3.5608	0.883487	0.539693	1.22449	1.71512	-5.45013	-2.90271	-1.35232	-0.490839	-0.281204	0.0717562	-0.031616	0.107783	0.131536	0.331464	0.343876	0.161717	0.356471	0.0691578	0.288047	0.328513	0.17354	0.393753	0.175695	0.253586	0.0765756	0.0537652	0.138434	-0.0482174	0.0738077	0.17971	0.219121	0.0712394	0.145458	0.270435
427	-1.83986	5.98736	0.457346	0	0.319513	0	0.527878	4.49454	0.517939	0	0.970389	0	0.558702	0.342693	3.61498	0.795377	0.510611	1.2169	1.77532	-4.25465	-3.22318	-1.69653	-0.513044	-0.294365	0.0698853	-0.0809425	0.144549	0.144286	0.28324	0.246304	0.169529	0.329027	0.165284	0.0912582	0.386377	0.17495	0.181765	0.184219	0.188806	0.122944	0.127744	0.0262328	-0.0863576	0.0349675	0.155906	0.225195	0.0648565	0.107372	0.356063
428	-1.8666	8.04285	0.47475	0	0.422804	0	0.463619	4.61149	0.457752	0	0.932433	0	0.67203	0.131641	3.61927	0.843722	0.535694	1.09329	1.77703	-6.84288	-1.89154	-1.44972	-0.517103	-0.333311	0.142104	-0.0648647	0.0646384	0.0937039	0.280359	0.318859	0.120783	0.311324	0.0672151	0.119763	0.385679	0.182102	0.370943	0.173952	0.200687	0.0654741	0.112247	0.125712	-0.0990278	0.0399813	0.190903	0.229329	0.0996327	0.163371	0.172247
429	-1.85572	8.94819	0.496064	0	0.251626	0	0.439798	4.98279	0.515773	0	0.930157	0	0.730523	0.284553	3.43828	0.802622	0.511112	1.344	1.8076	-8.15544	-2.26621	-1.74095	-0.518865	-0.311146	0.086688	-0.0440697	0.0943386	0.027375	0.199593	0.210378	0.176236	0.319822	0.0537373	0.192972	0.378205	0.197934	0.455691	0.175917	0.242926	0.0947316	0.0436958	0.0952028	-0.0797698	0.0399901	0.177733	0.271277	0.0991481	0.103573	0.243822
430	-1.88978	5.70771	0.505133	0	0.282491	0	0.403248	4.1984	0.433	0	1.11335	0	0.654567	0.379568	3.56814	0.760055	0.551904	1.17846	1.72964	-4.93024	-1.77264	-0.983747	-0.460396	-0.313564	0.116708	-0.0434093	0.193257	0.115949	0.23665	0.252578	0.174102	0.322282	0.0516382	0.262306	0.253285	0.144525	0.359786	0.162727	0.21011	0.0632389	0.00934999	0.108128	-0.0433872	0.0547893	0.219751	0.110586	0.0849552	0.14108	0.318722
431	-1.85341	7.05456	0.477791	0	0.118158	0	0.388229	4.27465	0.545672	0	0.985083	0	0.708458	0.339554	3.59315	0.923437	0.592591	1.45845	1.53064	-6.30848	-1.69063	-1.41271	-0.455717	-0.336068	0.110145	-0.0113303	0.100253	0.0772239	0.260461	0.216992	0.288692	0.215396	0.0477874	0.204742	0.308449	0.17952	0.400431	0.192371	0.182447	0.103734	0.0891205	0.0974795	-0.103316	0.0145442	0.198498	0.151234	0.0164665	0.107018	0.234422
432	-1.87135	7.71922	0.613802	0	0.106616	0	0.380251	4.54376	0.539438	0	0.919553	0	0.529481	0.197133	3.66361	0.810065	0.587267	1.37876	1.66852	-7.52823	-2.04974	-1.8973	-0.438302	-0.286839	0.116489	-0.0249004	0.155124	0.115473	0.27471	0.348553	0.226605	0.351935	0.0585566	0.23555	0.339928	0.176291	0.37506	0.150538	0.179858	0.0986941	0.0654572	0.0796808	-0.0727604	0.00440106	0.173863	0.102192	0.0812852	0.159443	0.283604
433	-1.84732	8.98957	0.601802	0	0.139417	0	0.328216	4.8595	0.663354	0	1.06273	0	0.406079	0.224505	3.35135	0.821995	0.489398	1.1769	1.6701	-7.80071	-1.49155	-1.18874	-0.467591	-0.290781	0.0451056	-0.0632956	0.0997242	0.0422772	0.260616	0.277944	0.186636	0.510812	0.0707556	0.217365	0.389715	0.184043	0.214413	0.206267	0.172166	0.0552607	0.082625	0.141633	-0.104576	0.057107	0.197332	0.105408	0.0442965	0.106963	0.1321
434	-1.88409	8.23958	0.574709	0	0.075423	0	0.459107	4.41903	0.578893	0	0.950806	0	0.575474	0.190096	3.54309	0.886834	0.654532	1.35134	1.63932	-7.38074	-1.82003	-1.26674	-0.458727	-0.283659	0.0927372	-0.0436314	0.109896	0.101946	0.222099	0.294735	0.236366	0.482576	0.152683	0.171878	0.376964	0.142664	0.284523	0.134604	0.15289	0.130384	0.0822125	0.114613	-0.117569	0.0319895	0.179642	0.33066	0.101724	0.174108	0.23147
435	-1.89298	8.42509	0.617291	0	0.179756	0	0.512522	4.66388	0.470899	0	0.895183	0	0.551701	0.247424	3.55555	0.801099	0.523004	1.56798	1.80895	-7.55118	-2.92005	-1.40234	-0.455553	-0.296939	0.0995513	-0.0608318	0.116799	0.0632779	0.219652	0.363518	0.159575	0.243507	0.0846974	0.276704	0.400581	0.172279	0.265039	0.157776	0.119127	0.0708978	-0.0391264	0.0933961	-0.0748701	0.0627115	0.226051	0.247833	0.0596143	0.150487	0.424418
436	-1.82127	6.86694	0.612538	0	0.217217	0	0.432934	5.07499	0.713893	0	1.21999	0	0.666193	0.232666	3.62666	0.850088	0.559739	1.28484	1.89935	-5.70761	-3.32245	-1.98319	-0.525035	-0.311277	0.0654781	-0.0913269	0.156695	0.0480299	0.270366	0.276645	0.240174	0.334204	0.0661967	0.231789	0.357232	0.141431	0.302416	0.154532	0.153378	0.106652	0.0433453	0.0603383	-0.137788	0.0440499	0.199063	0.210177	0.141389	0.16894	0.361558
437	-2.01215	6.90049	0.552746	0	0.30793	0	0.415529	4.82612	0.519707	0	0.855005	0	0.579439	0.227989	3.37248	0.843043	0.705371	1.29851	1.72041	-6.40116	-1.84143	-1.33045	-0.410453	-0.200736	0.140736	-0.0494381	0.135853	0.0687325	0.274022	0.327901	0.241	0.292856	0.0930164	0.242159	0.36116	0.137638	0.175574	0.164273	0.23898	0.111948	0.073951	0.0724268	-0.0659357	0.0851684	0.247181	0.237292	0.0477647	0.202855	0.257558
438	-1.87359	6.85798	0.625223	0	0.106707	0	0.428852	4.67641	0.609343	0	0.889238	0	0.527345	0.208198	3.58593	0.878873	0.641842	1.34521	1.63827	-6.26348	-1.76197	-1.61404	-0.501671	-0.277308	0.0921951	-0.0502748	0.0500937	0.0986206	0.303422	0.311698	0.185187	0.453854	0.0267344	0.206761	0.349112	0.15066	0.0773719	0.157713	0.223691	0.08722	0.0409602	0.111787	-0.0948004	0.0681678	0.220424	0.228139	0.0953171	0.0910715	0.24354
439	-1.91647	7.6001	0.780878	0	-0.0424133	0	0.490233	5.14512	0.624814	0	1.01047	0	0.478042	0.38673	3.5417	0.739559	0.363762	1.34395	1.73382	-6.98988	-3.09072	-2.00295	-0.496075	-0.242479	0.0671774	-0.0533871	0.08232	0.130627	0.186905	0.302056	0.30483	0.393961	0.0805519	0.192559	0.306869	0.174983	0.359373	0.190936	0.218749	0.0941841	0.0961428	0.14979	-0.0529417	0.0899889	0.209799	0.281891	0.0894151	0.0989138	0.312703
440	-1.87571	4.97552	0.425192	0	0.291406	0	0.435626	4.31235	0.473288	0	0.980638	0	0.673235	0.37408	3.80751	0.901566	0.584585	1.22565	1.65803	-4.14111	-1.71856	-1.82106	-0.473179	-0.302212	0.0827594	-0.0598401	0.134959	0.0928664	0.257618	0.30403	0.166802	0.277377	0.068983	0.30246	0.393584	0.143097	0.30552	0.183195	0.158066	0.102314	0.122825	0.0379714	-0.094129	0.0907029	0.168606	0.186734	0.0947899	0.061326	0.342107
441	-1.92298	6.83591	0.642213	0	0.13904	0	0.348243	4.77745	0.513652	0	1.04275	0	0.564325	0.345902	3.40099	0.907888	0.408308	1.21324	1.82645	-6.10565	-3.20132	-1.49526	-0.454376	-0.266748	0.120564	-0.00594149	0.108152	0.114274	0.257033	0.327347	0.12093	0.298535	0.124627	0.156219	0.438278	0.126404	0.361279	0.160049	0.196312	0.0748726	0.00483493	0.158006	-0.079892	0.044203	0.208533	0.229145	0.129774	0.157539	0.35925
442	-1.92734	8.18294	0.680805	0	0.0544776	0	0.335228	4.60263	0.624023	0	1.00596	0	0.515943	0.26513	3.53739	0.854123	0.471934	1.36582	1.63069	-7.19598	-2.90841	-1.28702	-0.445292	-0.272856	0.0989664	-0.0207425	0.191974	0.149961	0.247854	0.367559	0.212523	0.613008	0.14254	0.15273	0.422728	0.170661	0.1763	0.161624	0.166141	0.0976201	0.074699	0.0933322	-0.0915281	0.0553289	0.17668	0.253813	0.0790591	0.153851	0.23495
443	-1.94861	8.03112	0.601894	0	0.122748	0	0.54984	4.47058	0.622503	0	0.94225	0	0.569001	0.206545	3.4488	0.795107	0.465364	1.46648	1.71618	-7.63696	-1.9976	-1.13058	-0.473406	-0.30231	0.100219	0.00541048	0.161315	0.141222	0.322483	0.343829	0.28995	0.25068	0.00872936	0.161018	0.304737	0.139653	0.195243	0.178528	0.225384	0.0816761	0.0984935	0.1439	-0.0441271	0.0893326	0.253654	0.202332	0.00206657	0.133453	0.245418
444	-1.86826	9.25537	0.457199	0	0.413569	0	0.428248	4.68663	0.647809	0	1.09417	0	0.560292	0.371262	3.57974	0.973564	0.524628	1.45971	1.69695	-8.55136	-3.51079	-1.52692	-0.508976	-0.30031	0.0943544	-0.0487321	0.106966	0.122257	0.274465	0.404601	0.124474	0.419016	0.0284209	0.253444	0.326666	0.138665	0.297691	0.157138	0.183701	0.118986	0.0954126	0.0765169	-0.111156	0.0268231	0.186952	0.212074	0.0695047	0.134904	0.302166
445	-1.85288	7.4043	0.566383	0	0.25591	0	0.460687	4.5875	0.514585	0	0.959518	0	0.648418	0.332085	3.5546	0.726238	0.543569	1.11849	1.60764	-6.11041	-1.20895	-1.52828	-0.487748	-0.326935	0.0534133	-0.0636969	0.137618	0.116514	0.292568	0.32362	0.2052	0.407492	0.0762042	0.19192	0.384957	0.138097	0.234205	0.172312	0.18341	0.0649369	0.0991912	0.117799	-0.0620361	0.028772	0.189231	0.190472	0.079937	0.148519	0.381467
446	-1.90445	7.19969	0.737412	0	0.171677	0	0.380717	4.2857	0.677615	0	0.985286	0	0.522248	0.242064	3.45326	0.895809	0.717387	1.225	1.76569	-6.01172	-1.44981	-1.81077	-0.499315	-0.274593	0.126175	-0.0369781	0.164897	0.0339536	0.289479	0.337241	0.0450586	0.379735	0.100417	0.205292	0.307207	0.171571	0.372261	0.154333	0.251667	0.149306	0.10952	0.0997834	-0.131375	0.015989	0.163942	0.143664	0.130386	0.149441	0.329038
447	-1.87225	7.61018	0.433031	0	0.207833	0	0.485116	4.61712	0.747363	0	1.06682	0	0.661863	0.296352	3.56474	0.917343	0.568592	1.45032	1.81747	-6.99962	-4.05374	-1.49402	-0.52508	-0.317926	0.109992	-0.0347169	0.120661	0.145619	0.198232	0.313285	0.303395	0.374616	0.0678152	0.197492	0.350712	0.183681	0.327174	0.165133	0.202323	0.0965042	0.108884	0.0907302	-0.106245	0.0439854	0.173458	0.163662	0.0180715	0.163422	0.307081
448	-1.86033	7.72201	0.698257	0	0.180997	0	0.45248	4.85445	0.537386	0	0.886724	0	0.601579	0.124892	3.56095	0.760787	0.515195	1.3965	1.67606	-7.07487	-2.69555	-1.3328	-0.446328	-0.317688	0.109199	0.0225805	0.109083	0.120191	0.237666	0.311912	0.0988633	0.376582	0.0357889	0.219999	0.269886	0.148885	0.324974	0.19434	0.174441	0.0674615	0.0858604	0.105528	-0.0521773	-0.00106539	0.159325	0.154055	0.067454	0.15787	0.329291
449	-1.86717	8.60443	0.318076	0	0.455018	0	0.420898	4.55836	0.71222	0	0.900053	0	0.517611	0.232335	3.44178	0.792018	0.571352	1.17978	1.5757	-7.23453	-2.38657	-1.40031	-0.505914	-0.304448	0.137057	-0.0437076	0.140539	0.127356	0.259224	0.367522	0.129883	0.468759	0.0459322	0.21972	0.437509	0.189549	0.171811	0.154979	0.229023	0.11486	0.064133	0.0395218	-0.0702828	0.0355045	0.182101	0.165209	0.0195921	0.129805	0.282322
450	-1.86201	8.63705	0.58722	0	0.114024	0	0.435767	4.67639	0.615777	0	0.901704	0	0.656472	0.268712	3.36408	0.919571	0.513205	1.37596	1.44046	-8.28305	-2.96973	-0.963223	-0.509166	-0.351104	0.10914	-0.0862506	0.0631228	0.0663494	0.234985	0.362726	0.0889032	0.303881	0.0622132	0.155594	0.369074	0.180616	0.349657	0.170238	0.170453	0.106718	0.0975268	0.0422447	-0.0918932	0.0528204	0.212768	0.161667	0.106071	0.125884	0.238732
451	-1.83835	6.93216	0.532244	0	0.284584	0	0.54937	4.96737	0.534924	0	0.971414	0	0.577686	0.360856	3.55849	0.922411	0.603581	1.21171	1.61945	-6.39524	-2.25803	-1.68032	-0.479403	-0.363479	0.0692375	0.00364345	0.116802	0.0966627	0.245571	0.265045	0.119364	0.209279	0.0411218	0.277922	0.317691	0.165238	0.335138	0.195844	0.226517	0.0667766	0.0832812	0.0866763	-0.0716306	0.00870245	0.14588	0.261283	0.0906169	0.12144	0.225043
452	-1.92878	7.24867	0.674545	0	0.0263323	0	0.457426	4.87212	0.491464	0	1.04792	0	0.592474	0.371114	3.49803	0.857638	0.542191	1.15547	1.71103	-6.67742	-2.42335	-1.38301	-0.427378	-0.203585	0.133871	-0.0292712	0.113823	0.0443262	0.222504	0.348084	0.121239	0.456642	0.0828923	0.139549	0.391082	0.15778	0.352031	0.157172	0.182436	0.125603	0.0759894	0.0862195	-0.115417	0.0724	0.206235	0.196292	0.0724136	0.137691	0.219029
453	-1.76706	8.27348	0.463523	0	0.209907	0	0.402168	5.2785	0.674893	0	0.958044	0	0.636528	0.219276	3.42374	0.816562	0.555279	1.33494	1.69214	-7.3501	-3.47065	-1.43492	-0.461394	-0.308057	0.0680061	-0.0697976	0.145746	-0.00540056	0.195544	0.16008	0.0936361	0.212958	0.000588353	0.221653	0.395128	0.161384	0.348946	0.182859	0.168082	0.0947787	0.0211834	0.0470087	-0.0910126	-0.00610056	0.144801	0.126915	0.06645	0.113173	0.159955
454	-1.86893	7.33723	0.544915	0	0.162645	0	0.347814	4.65484	0.583276	0	0.879981	0	0.549215	0.416569	3.48791	1.0229	0.649311	1.17041	1.61574	-6.651	-2.37184	-1.47253	-0.481667	-0.303039	0.101976	-0.0611457	0.153439	0.0802579	0.185473	0.390608	0.241114	0.233174	0.130669	0.223834	0.348661	0.182031	0.135675	0.185499	0.192108	0.107219	0.0940895	0.0942264	-0.0426938	-0.00448154	0.126974	0.239876	0.0450294	0.126576	0.380282
455	-1.86483	7.37267	0.602101	0	0.376238	0	0.448602	4.71524	0.559775	0	0.932711	0	0.666068	0.337501	3.52371	0.772764	0.495809	1.19612	1.63699	-6.34801	-2.01944	-1.58034	-0.493525	-0.306709	0.132984	-0.0145911	0.103103	0.0990556	0.203996	0.249089	0.0528387	0.302326	0.046298	0.294929	0.269621	0.194757	0.278097	0.165013	0.201009	0.0831714	0.0102804	0.145143	-0.0871386	0.0249587	0.14759	0.235325	0.0499735	0.130801	0.419727
456	-1.86193	8.03082	0.60593	0	0.122671	0	0.396952	4.66306	0.522713	0	0.976119	0	0.661464	0.283807	3.54287	0.812785	0.501729	1.55523	1.55504	-7.79245	-2.29763	-1.70746	-0.459074	-0.29798	0.12582	-0.0410688	0.104335	-0.00832752	0.269215	0.313883	0.21932	0.127092	0.0314474	0.160691	0.398416	0.163591	0.310823	0.142345	0.205936	0.0962131	0.10257	0.0858047	-0.0598987	0.00621971	0.138146	0.197754	0.11266	0.140149	0.36817
457	-1.82031	7.40808	0.438811	0	0.409586	0	0.521238	4.39822	0.633072	0	1.04414	0	0.730549	0.29764	3.52616	0.717885	0.494369	1.32288	1.5979	-6.4523	-2.1942	-1.36965	-0.485732	-0.299659	0.107852	-0.0374246	0.187686	0.0638951	0.220225	0.295375	0.179318	0.436844	0.0885746	0.309638	0.356446	0.180522	0.306124	0.169558	0.14336	0.0645567	0.0433414	0.0467704	-0.0978345	0.0144178	0.123821	0.147245	0.0949999	0.118162	0.298744
458	-1.85946	7.34166	0.637041	0	0.000643585	0	0.524711	4.79058	0.546418	0	1.03312	0	0.577494	0.292584	3.54042	0.778357	0.43923	1.31727	1.56868	-6.26442	-2.54282	-0.968836	-0.542886	-0.294675	0.0628594	-0.0798441	0.0808781	0.142232	0.245295	0.163866	0.267766	0.515388	0.127797	0.237636	0.306601	0.191037	0.337011	0.182894	0.21919	0.0573439	0.00920259	0.0767853	-0.0648883	0.0813241	0.233038	0.185709	0.147233	0.117836	0.305542
459	-1.90731	7.14015	0.399366	0	0.404851	0	0.489327	4.59719	0.568804	0	1.00816	0	0.625626	0.257778	3.62992	0.748487	0.497939	1.37547	1.70653	-5.92339	-1.34613	-1.72725	-0.507713	-0.29464	0.133303	-0.0583025	0.153963	0.0842788	0.227408	0.375841	0.129388	0.341643	0.11464	0.214903	0.360004	0.159417	0.261405	0.176783	0.206846	0.141647	0.042611	0.139948	-0.0665505	0.0428533	0.182806	0.203298	0.0455389	0.117581	0.298501
460	-1.89249	5.81711	0.435379	0	0.30361	0	0.563142	4.59302	0.686866	0	1.07658	0	0.599517	0.277004	3.30449	0.890849	0.527443	1.30894	1.7901	-4.89479	-1.28478	-1.58965	-0.513931	-0.310428	0.111586	-0.0310014	0.126367	0.17676	0.282244	0.359171	0.126405	0.269344	0.0599693	0.195712	0.395304	0.151925	0.251634	0.153403	0.23843	0.0817336	0.0610714	0.0836664	-0.0936535	0.0752539	0.209303	0.265212	0.0950459	0.118192	0.3169
461	-1.88832	8.32081	0.430157	0	0.453678	0	0.422244	4.84629	0.714757	0	0.942776	0	0.636779	0.224814	3.416	0.813441	0.539741	1.39391	1.5659	-7.41764	-2.67176	-1.16584	-0.478884	-0.336419	0.112123	-0.0386925	0.0565497	0.08002	0.248209	0.212741	0.256072	0.195329	0.131448	0.206998	0.328756	0.126214	0.167419	0.163065	0.214949	0.132778	0.0720598	0.115187	-0.0788588	0.0676663	0.179293	0.27912	0.0750737	0.185193	0.252366
462	-1.83303	8.27827	0.325925	0	0.310605	0	0.442167	4.47218	0.693373	0	1.05168	0	0.541229	0.191196	3.6544	0.842588	0.659424	1.22033	1.79225	-7.41427	-1.57222	-1.81037	-0.484736	-0.326712	0.099758	-0.0233061	0.103138	0.0733733	0.207368	0.183702	0.192725	0.162669	0.0820215	0.198363	0.397206	0.141406	0.345373	0.161671	0.16584	0.0715939	0.0951747	0.0927086	-0.098933	0.0271037	0.207683	0.311884	0.0714684	0.127094	0.167341
463	-1.81798	7.867	0.67768	0	0.120897	0	0.345653	4.47693	0.639107	0	0.833538	0	0.57764	0.253865	3.56281	0.837645	0.413578	1.55764	1.70263	-7.36397	-1.96124	-1.40928	-0.486399	-0.263752	0.0885843	-0.0663265	0.128416	0.0832046	0.287271	0.384187	0.284663	0.177678	0.0521745	0.262473	0.364669	0.176702	0.256787	0.169436	0.195625	0.0832659	0.0673968	0.11874	-0.100927	-0.0172983	0.104135	0.227732	0.0634899	0.155934	0.228382
464	-1.88818	8.20693	0.572204	0	0.211013	0	0.332117	4.46584	0.639828	0	0.971478	0	0.576994	0.288844	3.57212	0.675428	0.373329	1.14994	1.81548	-6.74407	-2.56952	-1.49714	-0.474808	-0.269744	0.103055	-0.0342088	0.0858477	0.113985	0.230955	0.169979	0.17481	0.35423	0.0868668	0.274051	0.370819	0.149878	0.249266	0.197919	0.188198	0.0867898	0.11006	0.109864	-0.075542	0.0561228	0.189732	0.123109	0.104881	0.152205	0.237291
465	-1.85282	8.72445	0.563153	0	0.179581	0	0.34966	4.04242	0.645994	0	0.822536	0	0.416413	0.211468	3.54002	0.80375	0.578734	1.61372	1.58265	-7.95676	-1.96532	-1.94394	-0.481817	-0.322537	0.123464	-0.00361755	0.105292	0.194925	0.246668	0.332423	0.232566	0.492981	-0.00760706	0.285542	0.309866	0.21844	0.440601	0.174492	0.196219	0.101018	0.0620353	0.0528183	-0.10499	0.0414715	0.144986	0.110917	0.0048416	0.147187	0.236852
466	-1.88093	6.56877	0.607464	0	0.166701	0	0.318434	4.51379	0.574415	0	0.960494	0	0.53795	0.251733	3.37223	0.921595	0.554454	1.31413	1.58215	-5.96732	-2.18821	-1.18538	-0.448349	-0.259335	0.119113	-0.0843952	0.1958	0.0808773	0.206346	0.283134	0.156478	0.445987	0.00461115	0.265499	0.315619	0.171634	0.312479	0.192751	0.206664	0.0863064	0.0383878	0.108211	-0.0588186	0.00567254	0.173696	0.078923	0.0706201	0.144754	0.36707
467	-1.79449	9.29212	0.549331	0	0.288225	0	0.390188	4.4518	0.625944	0	0.985024	0	0.533055	0.29846	3.47356	0.850183	0.47682	1.23529	1.81003	-8.20559	-1.38419	-1.54156	-0.491058	-0.315851	0.057643	-0.0390122	0.123211	0.119741	0.25553	0.278173	0.126743	0.525685	0.196581	0.171838	0.357881	0.119634	0.304107	0.154942	0.146075	0.0475513	0.013085	0.154847	-0.0931089	0.0183591	0.179971	0.218053	0.0998305	0.159169	0.151822
468	-1.88687	6.61801	0.598047	0	0.164964	0	0.380715	4.7462	0.646448	0	1.10968	0	0.603131	0.302945	3.50809	0.877217	0.511139	1.38208	1.78256	-5.72681	-3.69821	-1.57087	-0.468668	-0.286863	0.107998	-0.0358066	0.16607	0.0319391	0.260854	0.290091	0.294573	0.354451	0.0848225	0.223329	0.338008	0.126323	0.357924	0.169542	0.202632	0.155746	0.0853295	0.0925088	-0.0871337	-0.00615128	0.168509	0.286186	0.0419959	0.133527	0.160258
469	-1.84483	6.77222	0.509034	0	0.200567	0	0.416336	4.38474	0.672447	0	1.03594	0	0.56086	0.326075	3.46008	0.69306	0.592048	1.36449	1.84127	-6.07194	-1.41271	-1.64051	-0.501798	-0.314287	0.0749775	-0.042452	0.106454	0.0788173	0.279132	0.355476	0.104706	0.39742	0.0362742	0.151143	0.327809	0.185414	0.215973	0.146896	0.200529	0.116917	0.0792872	-0.0376381	-0.0864802	0.0509932	0.186888	0.278714	0.139547	0.101843	0.345505
470	-1.83391	7.62792	0.610402	0	0.122716	0	0.390575	4.632	0.523509	0	1.05719	0	0.601864	0.167688	3.63019	0.8862	0.552791	1.1705	1.652	-6.92413	-1.85283	-1.82851	-0.49701	-0.317489	0.0778196	-0.0197572	0.103991	0.156109	0.269485	0.393958	0.335047	0.317832	0.0557911	0.201367	0.303872	0.154639	0.208181	0.169159	0.190591	0.0571155	0.000293049	0.125045	-0.0739666	0.0539857	0.168812	0.211962	0.107148	0.0962111	0.351369
471	-1.91295	8.58916	0.4746	0	0.255299	0	0.473706	4.67904	0.4863	0	0.988323	0	0.501269	0.332583	3.48979	0.750762	0.609164	1.19673	1.80006	-7.32263	-2.37325	-1.58786	-0.457842	-0.298102	0.126642	-0.0322426	0.189181	0.116499	0.176626	0.320948	0.156095	0.374045	0.0603105	0.185657	0.400682	0.208168	0.327092	0.162728	0.230383	0.0709047	0.0360704	0.128188	-0.0463431	0.0254857	0.150249	0.216686	0.11867	0.15115	0.304795
472	-1.91621	6.41557	0.488202	0	0.25626	0	0.413365	4.38851	0.533239	0	0.928512	0	0.525222	0.283168	3.46002	0.855129	0.599902	1.31106	1.70258	-5.50162	-1.73103	-1.22103	-0.499244	-0.247055	0.103882	-0.0124905	0.154115	0.0600657	0.278263	0.256666	0.191229	0.430994	0.0540414	0.150695	0.39169	0.1832	0.137749	0.161845	0.208255	0.0908815	0.0659462	0.0507882	-0.110029	0.054938	0.187579	0.306825	0.0780918	0.141479	0.353308
473	-1.90079	6.92265	0.405775	0	0.369296	0	0.410884	4.85308	0.521437	0	1.11475	0	0.510821	0.294875	3.52436	0.853311	0.479406	1.41177	1.82116	-6.05676	-2.3852	-1.81222	-0.494621	-0.306713	0.0790205	-0.0380191	0.131036	0.120433	0.294866	0.280533	0.15734	0.453125	0.0701131	0.270269	0.301534	0.205747	0.356441	0.153541	0.190923	0.0620928	0.0179264	0.181415	-0.0525423	0.0865392	0.197725	0.245786	0.077992	0.0919204	0.246927
474	-1.85569	6.91064	0.639563	0	0.186755	0	0.461021	4.33813	0.65017	0	0.833442	0	0.648447	0.285084	3.46564	0.822678	0.504059	1.39152	1.71291	-6.10782	-2.19601	-1.34601	-0.46082	-0.299298	0.051345	0.00864175	0.167944	0.0609134	0.257538	0.361131	0.035511	0.355972	0.0841718	0.248637	0.31228	0.137687	0.159956	0.174087	0.156613	0.0944422	0.0364963	0.0923707	-0.0808531	0.0471425	0.145191	0.225992	0.131681	0.130059	0.342697
475	-1.84037	7.20798	0.500913	0	0.263223	0	0.325918	4.80907	0.628391	0	1.16515	0	0.631348	0.191851	3.47476	0.872669	0.332931	1.34567	1.67467	-6.99976	-2.25343	-1.32035	-0.432062	-0.278558	0.0884219	-0.0241285	0.119464	0.117152	0.309435	0.381924	0.364086	0.336201	0.0908409	0.266541	0.348194	0.135424	0.377778	0.176625	0.182218	0.062151	0.0293343	0.158598	-0.073691	-0.0405031	0.146474	0.140375	0.0795985	0.127155	0.155
476	-1.85359	8.24419	0.567004	0	0.0674268	0	0.564899	4.27803	0.669188	0	1.05781	0	0.530118	0.28585	3.35355	0.732921	0.507934	1.1992	1.66731	-7.5619	-1.48972	-1.17598	-0.515263	-0.328468	0.136769	-0.0510911	0.105253	0.135213	0.271694	0.377506	0.167158	0.416868	0.0757718	0.228965	0.341593	0.152654	0.337894	0.139215	0.176238	0.124337	0.08209	0.0808674	-0.083887	0.0265107	0.194257	0.245633	0.0435922	0.0781728	0.384755
477	-1.91013	6.2183	0.755163	0	-0.0682171	0	0.411411	4.11893	0.453566	0	1.15963	0	0.616482	0.391995	3.4326	0.784112	0.392229	1.15824	1.76414	-5.34092	-1.66332	-1.16234	-0.475757	-0.290472	0.0895648	0.0134057	0.0818095	0.0306618	0.163339	0.33253	0.092437	0.106032	0.0680502	0.267679	0.327878	0.141782	0.32593	0.176268	0.216417	0.0995711	0.0591362	0.148864	-0.0185736	0.074208	0.174454	0.206541	0.143441	0.153273	0.346636
478	-1.82351	7.50876	0.720847	0	0.124556	0	0.387265	5.12999	0.682018	0	0.949187	0	0.520642	0.268522	3.50879	0.830666	0.533776	1.21197	1.59536	-6.28223	-2.04051	-1.16384	-0.461437	-0.305684	0.110266	-0.0668439	0.172176	0.0480144	0.261504	0.289072	-0.0226843	0.306902	0.0299873	0.157992	0.326683	0.165924	0.457392	0.163095	0.213754	0.082275	0.0797183	0.107	-0.0684466	-0.00173915	0.144923	0.285445	0.0614673	0.123769	0.151109
479	-1.87093	7.57714	0.663006	0	0.0864805	0	0.354275	4.60102	0.637491	0	1.1963	0	0.644952	0.240139	3.44195	0.819641	0.671967	1.30187	1.63111	-6.67369	-1.22991	-1.08032	-0.512906	-0.324251	0.114844	-0.0273209	0.0971055	0.0827023	0.174582	0.26898	0.043265	0.362441	-0.00335474	0.244706	0.344673	0.188648	0.252364	0.180774	0.205076	0.113991	0.139771	0.107031	-0.0728515	0.0262281	0.161767	0.127838	0.0933886	0.193856	0.238599
480	-1.84796	6.92546	0.424096	0	0.203359	0	0.471555	4.37059	0.558659	0	1.10549	0	0.685795	0.284939	3.5273	0.922176	0.751839	1.3127	1.75169	-5.92851	-2.16484	-1.38605	-0.570735	-0.290084	0.140672	-0.0613094	0.11839	0.0324743	0.202564	0.315868	0.128722	0.254424	0.0601476	0.24961	0.316082	0.158357	0.273838	0.142673	0.222635	0.069872	0.0136862	0.0443874	-0.0879222	0.102226	0.203052	0.143598	0.0752678	0.144292	0.260642
481	-1.92905	8.0392	0.531444	0	0.202229	0	0.459332	4.89999	0.692534	0	1.01835	0	0.512801	0.294031	3.58755	0.764578	0.524211	1.50868	1.67846	-7.55822	-3.12098	-1.74601	-0.4946	-0.305054	0.0841854	-0.0765132	0.0659581	0.103175	0.217847	0.221145	0.249316	0.183178	0.0550191	0.24576	0.351088	0.155403	0.241036	0.178906	0.208521	0.109074	0.0350131	0.115969	-0.0632863	0.0760903	0.230692	0.206147	0.092025	0.146655	0.287782
482	-1.88437	7.38942	0.401841	0	0.283135	0	0.59928	4.56843	0.661267	0	0.890293	0	0.656052	0.189727	3.3852	0.876618	0.496612	1.30502	1.67908	-5.95547	-2.15673	-1.31038	-0.487035	-0.302057	0.0902901	-0.0420673	0.160538	0.098103	0.253492	0.368177	0.00644668	0.421487	0.0913443	0.212752	0.33193	0.119007	0.307453	0.189251	0.202148	0.0985217	0.122765	0.0775088	-0.0527006	0.0659844	0.183897	0.250272	0.014933	0.14654	0.212568
483	-1.85157	6.69799	0.610213	0	0.0249383	0	0.300811	4.94864	0.492767	0	1.06341	0	0.555731	0.290005	3.59725	0.837158	0.524279	1.26575	1.72254	-5.51997	-2.56893	-2.05319	-0.461896	-0.295122	0.0858929	0.00195617	0.120459	0.065699	0.243333	0.29717	0.246086	0.32191	0.0799439	0.202031	0.365539	0.178614	0.333337	0.181911	0.202389	0.0854548	0.0894188	0.144566	-0.0323443	-0.0335082	0.114902	0.230829	0.0657603	0.148451	0.196722
484	-1.84206	6.31292	0.671587	0	0.115087	0	0.396444	4.55283	0.50137	0	0.990976	0	0.511112	0.305992	3.5514	0.886454	0.459554	1.30882	1.80167	-5.07843	-2.09305	-1.85987	-0.438475	-0.29763	0.0876466	-0.0648908	0.110317	0.115326	0.173422	0.251752	0.249985	0.278201	-0.00444865	0.187492	0.31791	0.229133	0.331672	0.166725	0.157874	0.0802588	0.0614129	0.0623922	-0.0803687	0.029758	0.163727	0.164824	0.091763	0.12855	0.229388
485	-1.88976	5.41192	0.600752	0	0.285373	0	0.463619	5.00168	0.539266	0	0.816461	0	0.606055	0.144304	3.496	0.700762	0.565795	1.36598	1.70367	-4.83253	-2.19043	-1.39704	-0.454865	-0.291193	0.103831	-0.0122747	0.100896	0.127002	0.27305	0.345513	0.056572	0.434848	0.0609885	0.0571685	0.433468	0.175054	0.390667	0.145185	0.211139	0.13507	0.0990328	0.0936666	-0.0800279	-0.00803201	0.131229	0.144336	0.136306	0.148283	0.15834
486	-1.89727	7.03325	0.558672	0	0.221021	0	0.391529	4.21961	0.414535	0	0.968894	0	0.597899	0.175824	3.54015	0.850997	0.665354	1.23789	1.72397	-5.69843	-1.8059	-1.80046	-0.43	-0.245748	0.0936546	-0.0244963	0.143351	0.13433	0.311589	0.418427	0.186045	0.343468	0.0368225	0.185061	0.315041	0.170582	0.275511	0.177257	0.21462	0.0850342	0.102881	0.126956	-0.0724814	0.0184109	0.161789	0.149028	0.0535615	0.130245	0.20295
487	-1.85962	8.13461	0.688478	0	0.321871	0	0.368792	4.79347	0.580195	0	1.04931	0	0.711431	0.245309	3.51974	0.792868	0.684106	1.36621	1.81649	-7.9483	-3.19683	-1.47827	-0.48142	-0.279675	0.097142	-0.0539883	0.0995956	0.0982115	0.194018	0.271147	0.211044	0.36256	0.0979494	0.238981	0.387215	0.143188	0.399477	0.165799	0.210354	0.133618	0.0825561	0.0673446	-0.0827655	0.0139027	0.132394	0.174363	0.131809	0.151023	0.285007
488	-1.83736	5.95446	0.520449	0	0.258371	0	0.43231	4.42829	0.533771	0	0.949858	0	0.551847	0.35347	3.57362	0.887213	0.514317	1.40741	1.62041	-5.13406	-2.02383	-1.44721	-0.48765	-0.293736	0.0902108	-0.0503496	0.119775	0.0354443	0.253464	0.181822	0.259092	0.235745	0.15666	0.259724	0.25927	0.127446	0.311695	0.192455	0.203808	0.0911584	0.0379562	0.145694	-0.0482965	0.0129183	0.144799	0.24767	0.114331	0.142818	0.206941
489	-1.86321	6.85911	0.584456	0	0.170744	0	0.434016	4.88712	0.637662	0	1.04091	0	0.635641	0.19943	3.53624	0.826941	0.473099	0.918222	1.70174	-6.03125	-2.02181	-1.68124	-0.462775	-0.285076	0.124868	-0.0165655	0.0857992	0.11301	0.231236	0.191065	0.0311342	0.404486	0.0975358	0.181474	0.295362	0.125684	0.301925	0.174381	0.218707	0.10137	0.0615608	0.108153	-0.123812	0.0515189	0.177432	0.205606	0.12129	0.121265	0.208545
490	-1.89445	9.13457	0.517932	0	-0.004206	0	0.445546	4.59156	0.71134	0	1.04118	0	0.625726	0.257794	3.6119	0.943629	0.477769	1.38337	1.8045	-8.1669	-3.01552	-1.48636	-0.460097	-0.290079	0.14961	0.00313792	0.0888677	0.19041	0.25202	0.253524	0.231409	0.370894	0.0857069	0.181351	0.27101	0.181646	0.147771	0.171098	0.224843	0.0758397	0.067316	0.129301	-0.0612664	0.0181229	0.142024	0.222265	0.0829276	0.141264	0.261036
491	-1.83283	7.13288	0.66983	0	0.109721	0	0.366911	4.66484	0.507777	0	0.956821	0	0.57068	0.374585	3.44547	0.793336	0.490047	1.08637	1.70357	-6.02479	-1.8085	-1.4874	-0.462927	-0.291026	0.0705538	-0.0415549	0.108496	0.044165	0.208334	0.330895	0.14263	0.394526	0.0476855	0.293887	0.300072	0.171612	0.302743	0.146934	0.199313	0.105161	0.0412597	0.0726934	-0.075641	0.0190093	0.170678	0.165023	0.0607222	0.204193	0.248176
492	-1.90933	7.39666	0.605098	0	0.243024	0	0.491608	4.49424	0.262295	0	0.938304	0	0.511709	0.174543	3.54242	0.735975	0.485169	1.26448	1.60997	-6.92815	-2.80728	-1.16784	-0.471927	-0.279703	0.0940492	-0.053257	0.10191	0.0788643	0.272535	0.246057	0.380511	0.287842	0.0364708	0.31313	0.329581	0.136784	0.305733	0.17863	0.183569	0.0883378	0.0046304	0.103039	-0.0741532	0.061875	0.224007	0.249478	0.110011	0.158572	0.315288
493	-1.84512	8.31605	0.674956	0	-0.0195504	0	0.320702	4.77739	0.631241	0	0.980472	0	0.599328	0.316026	3.50588	0.904923	0.658007	1.2285	1.51805	-7.21985	-1.86597	-1.13788	-0.515774	-0.274869	0.135287	-0.0348543	0.113031	0.0972052	0.220045	0.284972	0.243603	0.384482	0.0735545	0.194858	0.308791	0.164803	0.252258	0.160263	0.243292	0.106289	0.0370613	0.0794712	-0.143727	0.0212804	0.175186	0.229587	0.102859	0.139793	0.333183
494	-1.93438	6.86275	0.608223	0	0.172751	0	0.431588	4.81177	0.653359	0	1.0131	0	0.795937	0.33005	3.52734	0.895606	0.493634	1.10084	1.62645	-5.9163	-2.49412	-1.56981	-0.444358	-0.290446	0.122015	-0.0160517	0.162513	0.209631	0.246316	0.296419	0.0643785	0.313873	0.0998655	0.155794	0.273597	0.188603	0.223344	0.155115	0.162914	0.0823403	0.029482	0.0927638	-0.0452568	0.076268	0.192272	0.200683	0.0821392	0.173579	0.176995
495	-1.74097	6.98099	0.548894	0	0.065188	0	0.404884	5.00616	0.612591	0	1.01179	0	0.569961	0.362983	3.48335	0.776388	0.641002	1.37849	1.63096	-6.33826	-2.39788	-1.61692	-0.469048	-0.35785	0.0741147	-0.0744123	0.0841545	0.14873	0.270231	0.297048	0.118912	0.520565	0.0999578	0.110285	0.36667	0.165933	0.179216	0.151244	0.126861	0.0440352	-0.00205756	0.122561	-0.108396	-0.0204178	0.130718	0.18975	0.089318	0.146939	0.23493
496	-1.86173	5.49576	0.54298	0	0.308103	0	0.320517	4.24282	0.453929	0	0.981107	0	0.580517	0.221876	3.40282	0.834831	0.645753	1.37671	1.63696	-4.47568	-2.27367	-1.30801	-0.468007	-0.275082	0.0621942	-0.0388078	0.100216	0.104179	0.252494	0.315313	0.134936	0.364696	-0.0208121	0.250759	0.359482	0.178303	0.148779	0.177374	0.192901	0.0861497	0.0619965	0.0733952	-0.0554802	0.0483896	0.180505	0.246196	0.0928396	0.143553	0.343779
497	-1.90787	5.11918	0.572121	0	0.254832	0	0.346695	4.74068	0.55812	0	1.14071	0	0.46631	0.271644	3.34389	0.823004	0.58979	1.49781	1.65448	-4.30249	-2.81971	-1.14634	-0.449628	-0.318752	0.126209	-0.00884013	0.11931	0.0992243	0.290805	0.358035	0.272583	0.361455	0.0571527	0.262115	0.342852	0.170677	0.240817	0.173085	0.212891	0.0752031	0.0994246	0.0575049	-0.0785294	0.0283645	0.168878	0.146401	0.0770205	0.153517	0.236293
498	-1.86254	8.73132	0.630895	0	0.0907851	0	0.568784	4.73887	0.711672	0	0.868457	0	0.593176	0.272098	3.35499	0.744112	0.406893	1.37878	1.7025	-7.33941	-2.41054	-1.02113	-0.495697	-0.296233	0.0950553	-0.0424026	0.159699	0.154556	0.282904	0.35471	0.0993946	0.251572	0.119489	0.156356	0.380555	0.0978961	0.174707	0.172248	0.182101	0.0482587	0.0460348	0.0962151	-0.0823256	0.0510711	0.233784	0.262208	0.115268	0.136294	0.338048
499	-1.82237	9.17238	0.507297	0	0.169056	0	0.364565	4.18771	0.625967	0	0.987804	0	0.651756	0.363622	3.58529	0.879483	0.531175	1.30361	1.62067	-8.35104	-2.50892	-1.70568	-0.489808	-0.272367	0.0941221	-0.0531051	0.160647	0.0632837	0.237361	0.308897	0.102486	0.417815	0.0932318	0.16925	0.343486	0.141502	0.222852	0.180515	0.247098	0.10648	0.0176786	0.0453414	-0.0867212	0.0127979	0.156505	0.156948	0.0409893	0.0941453	0.401185
500	-1.81221	6.49254	0.702782	0	0.181671	0	0.347562	5.27737	0.745905	0	1.02779	0	0.553331	0.301834	3.63338	0.730687	0.581999	1.56659	1.86648	-5.63076	-3.77292	-1.42921	-0.468088	-0.320418	0.112045	-0.0642838	0.10243	0.0992011	0.278235	0.279138	0.233457	0.233063	0.134042	0.232816	0.348598	0.126434	0.272699	0.130206	0.160219	0.113963	0.0422065	0.0133851	-0.111446	0.035827	0.149472	0.159607	0.109048	0.15747	0.262789
501	-1.83038	5.6505	0.751713	0	-0.143871	0	0.411539	4.68526	0.542564	0	1.01557	0	0.558279	0.163719	3.42577	0.762862	0.484537	1.23784	1.84462	-5.00068	-2.96228	-1.41179	-0.523697	-0.323798	0.120915	-0.0734683	0.102439	0.154017	0.218926	0.243174	0.192487	0.335187	0.0999636	0.172331	0.387354	0.14121	0.213624	0.174839	0.213326	0.0462782	0.101603	0.159332	-0.0556306	-0.00381534	0.154204	0.219125	0.0473617	0.18152	0.239932
502	-1.88202	6.2714	0.622491	0	0.216458	0	0.512696	4.31144	0.485653	0	0.983431	0	0.581287	0.327275	3.57068	0.844833	0.469747	1.10026	1.72349	-4.94391	-1.91803	-1.45635	-0.463412	-0.278134	0.107692	0.00108186	0.119047	0.00295374	0.226697	0.35053	0.0474611	0.383476	0.123926	0.148894	0.354652	0.196988	0.117844	0.149601	0.193993	0.100323	0.0686339	0.163283	-0.0729104	0.00734395	0.135032	0.317124	0.116961	0.105033	0.236688
503	-1.8142	7.45105	0.466173	0	0.296919	0	0.460776	4.39168	0.470541	0	1.01937	0	0.680814	0.289456	3.51963	0.717026	0.495872	1.42554	1.73631	-6.68595	-3.61801	-1.49107	-0.455469	-0.303859	0.058219	-0.0780197	0.179395	0.0779786	0.307999	0.212893	0.334052	0.403389	0.158429	0.184686	0.36563	0.120937	0.215935	0.174945	0.183104	0.0892923	0.046026	0.0937503	-0.0581638	0.012677	0.169375	0.189892	-0.0305018	0.163375	0.379628
504	-1.88836	7.98989	0.508716	0	0.163776	0	0.493848	4.60243	0.79508	0	1.03697	0	0.581979	0.309749	3.56493	0.846387	0.533727	1.20046	1.89236	-6.42391	-2.15802	-1.86944	-0.477435	-0.307583	0.0997416	-0.0333396	0.146208	0.119011	0.283677	0.260187	0.146638	0.34211	0.0788369	0.26431	0.294451	0.136674	0.291883	0.143924	0.17144	0.0920451	0.0431954	0.129783	-0.054457	0.0624469	0.193069	0.218154	0.0771145	0.158481	0.183406
505	-1.87574	7.43604	0.625193	0	0.198693	0	0.368132	4.72949	0.725127	0	0.964025	0	0.683365	0.243361	3.35085	0.81399	0.44856	1.18483	1.52102	-5.9953	-3.09951	-1.12581	-0.525279	-0.295617	0.0952516	-0.0407152	0.101809	0.125549	0.28233	0.326792	0.150734	0.452239	0.158036	0.280905	0.356975	0.129216	0.194194	0.185949	0.231834	0.0846233	0.0449025	0.0675656	-0.124949	0.0513703	0.181039	0.169353	0.0570538	0.157198	0.342072
506	-1.88046	7.06769	0.427522	0	0.297855	0	0.273017	4.84576	0.616434	0	0.893782	0	0.616883	0.233118	3.5768	0.828394	0.570176	1.20028	1.71672	-6.11689	-3.00782	-1.92707	-0.501292	-0.327034	0.0958553	-0.00179047	0.0959013	0.144997	0.255842	0.25515	0.274002	0.54149	0.0943609	0.220128	0.413555	0.0885376	0.359035	0.166186	0.215112	0.127601	0.124189	0.0842914	-0.112121	0.0599955	0.210821	0.237617	0.0166642	0.153443	0.390911
507	-1.89854	8.16139	0.670181	0	-0.0543747	0	0.442403	4.3989	0.697759	0	0.855016	0	0.621749	0.249721	3.55907	0.8059	0.504008	1.36851	1.79691	-7.89274	-3.03455	-1.58436	-0.425404	-0.287374	0.14062	-0.0128183	0.110548	0.0821054	0.26338	0.317494	-0.00564539	0.361417	0.0642177	0.275402	0.316992	0.0969783	0.378871	0.184052	0.199112	0.085105	0.0896773	0.0977932	-0.0633376	0.0349531	0.18983	0.12633	0.0929852	0.167544	0.397111
508	-1.90918	7.76612	0.66097	0	0.114584	0	0.45763	5.1741	0.518043	0	0.979359	0	0.804114	0.225749	3.52543	0.81859	0.560942	1.24277	1.58058	-7.08026	-2.66467	-1.41148	-0.4817	-0.271953	0.151656	-0.0191253	0.188052	0.122266	0.208746	0.247145	0.165195	0.0111877	0.129011	0.176579	0.331322	0.129535	0.264027	0.147294	0.124036	0.0688262	0.0586632	0.101207	-0.074207	0.0858697	0.198379	0.3114	0.127259	0.134671	0.240528
509	-1.91442	9.61816	0.548906	0	0.267072	0	0.409115	5.07427	0.496986	0	1.03587	0	0.732495	0.369833	3.41933	0.759477	0.448151	1.42189	1.8432	-8.70457	-3.25	-1.56114	-0.453719	-0.279516	0.094369	-0.0405908	0.120045	0.122004	0.186413	0.293255	0.135433	0.300682	0.0815553	0.167558	0.321892	0.176025	0.388277	0.19242	0.260331	0.0787539	0.0704778	0.0908304	-0.0812305	0.0630219	0.19801	0.124117	-0.0427241	0.18283	0.346971
510	-1.87586	6.97341	0.474725	0	0.173305	0	0.49785	4.96778	0.344868	0	0.957218	0	0.575175	0.232455	3.48887	0.883481	0.492762	1.28013	1.82691	-6.3086	-2.96616	-1.55086	-0.479009	-0.288046	0.0688827	-0.0370565	0.131783	0.115005	0.319804	0.17941	0.317009	0.277432	0.131247	0.171329	0.373134	0.124016	0.234483	0.178689	0.2616	0.0909265	0.0341945	0.100031	-0.101119	0.0856511	0.188497	0.138914	0.0239828	0.172942	0.22391
511	-1.92544	5.26103	0.660103	0	0.217688	0	0.419705	4.62997	0.554717	0	0.938738	0	0.632109	0.377804	3.28259	0.830312	0.469176	1.28844	1.70153	-4.13524	-3.27899	-1.47552	-0.459056	-0.269674	0.0994802	-0.0544294	0.141691	0.141038	0.225194	0.147957	0.185252	0.199943	0.0963263	0.249819	0.32173	0.166219	0.213484	0.166307	0.195104	0.139154	0.038148	0.14298	-0.0706785	0.0243548	0.167906	0.226766	0.0536109	0.183709	0.326364
512	-1.74839	6.32529	0.688717	0	0.132292	0	0.393651	4.97865	0.474139	0	1.01973	0	0.644469	0.22775	3.4352	0.855137	0.382167	1.22205	1.59616	-5.44114	-3.85465	-1.25346	-0.540724	-0.295947	0.0509758	-0.0504894	0.0585603	0.106357	0.211565	0.40234	0.180323	0.469187	0.0669932	0.350115	0.276034	0.151914	0.209111	0.162046	0.17675	0.0696892	-0.0101474	0.0551423	-0.104697	0.0040784	0.159708	0.215481	0.0696936	0.122108	0.306177
513	-1.85938	5.2126	0.641773	0	0.195767	0	0.411316	4.58472	0.61065	0	0.991383	0	0.632202	0.24901	3.57523	0.811597	0.413571	1.23912	1.58006	-4.2242	-1.98701	-1.66718	-0.451737	-0.288671	0.0811555	-0.0676241	0.142721	0.0490048	0.221864	0.351798	0.122812	0.130239	-0.00956729	0.213585	0.399078	0.167392	0.387666	0.179411	0.185814	0.128869	0.0927227	0.108052	-0.0581796	-0.0379129	0.159464	0.208574	0.0904025	0.153617	0.230183
514	-1.81358	6.35434	0.534407	0	0.278511	0	0.379192	5.12146	0.653231	0	1.04076	0	0.568498	0.352905	3.48855	0.838518	0.428877	1.41852	1.76903	-5.57935	-2.24593	-1.51995	-0.500356	-0.305928	0.0888999	-0.0637012	0.0509823	0.170851	0.225833	0.263511	0.251275	0.41808	0.108787	0.205943	0.258575	0.17922	0.29254	0.175318	0.200903	0.0631985	0.0294105	0.0757861	-0.113346	0.0278048	0.171978	0.192075	0.0864431	0.140595	0.320674
515	-1.89555	7.15889	0.550525	0	0.239834	0	0.41476	4.7695	0.485463	0	1.02922	0	0.631093	0.3574	3.50102	0.927367	0.463921	1.27613	1.70987	-6.70364	-1.59675	-1.60812	-0.489964	-0.291788	0.115143	0.0340948	0.210305	0.0777888	0.250652	0.417279	0.190333	0.283732	0.117184	0.243464	0.378542	0.196655	0.406916	0.174493	0.091188	0.0905739	0.062916	0.0883385	-0.0988439	0.0195794	0.171318	0.135958	0.0842337	0.0796589	0.242492
516	-1.94981	8.08843	0.432128	0	0.32676	0	0.298763	5.00634	0.625682	0	0.830776	0	0.711097	0.317286	3.49249	0.787182	0.593905	1.313	1.7693	-6.89987	-2.39789	-1.78465	-0.450739	-0.28543	0.130688	-0.0137942	0.100207	0.0810748	0.237384	0.2784	0.217446	0.269182	0.0465385	0.138838	0.340643	0.185925	0.362272	0.200515	0.212442	0.10281	0.0772803	0.12167	-0.045037	0.0733587	0.180758	0.191058	0.0543706	0.153132	0.346818
517	-1.83707	7.66274	0.458286	0	0.258252	0	0.450438	4.2502	0.508417	0	0.999944	0	0.556991	0.263917	3.48737	0.846504	0.486862	1.44994	1.76759	-7.45992	-2.08223	-1.64801	-0.553421	-0.342078	0.099017	-0.0662992	0.160836	0.109032	0.294776	0.356099	0.261541	0.39629	0.127706	0.154643	0.278362	0.105617	0.405013	0.177693	0.149559	0.10002	0.109689	0.0974218	-0.0914023	0.0375923	0.217215	0.164892	0.0769848	0.127945	0.151967
518	-1.87263	9.11766	0.4035	0	0.350915	0	0.410225	4.68685	0.555808	0	0.925997	0	0.567084	0.411414	3.47222	0.86363	0.588054	1.34787	1.6353	-8.28798	-2.07551	-1.68973	-0.488071	-0.293002	0.149653	-0.00942637	0.0715069	0.0409123	0.223477	0.346242	0.227587	0.369706	0.0905053	0.22478	0.352843	0.172642	0.196577	0.151193	0.162285	0.106797	0.0788558	0.076918	-0.0767254	0.00537935	0.140844	0.169978	0.109554	0.13459	0.365101
519	-1.921	8.00993	0.644097	0	0.244773	0	0.427952	4.66171	0.623824	0	0.769268	0	0.7097	0.430595	3.56071	0.813042	0.434127	1.42279	1.86807	-7.41108	-3.02754	-1.66036	-0.463996	-0.271472	0.095372	-0.0212684	0.0957743	0.0607597	0.210237	0.242271	0.206524	0.350392	0.0941864	0.23955	0.358336	0.166936	0.323601	0.157179	0.233652	0.0979853	0.11404	0.0809427	-0.0633801	0.0666602	0.20064	0.238229	0.10352	0.150462	0.195474
520	-1.90905	6.4322	0.557244	0	0.119424	0	0.486941	4.42369	0.484555	0	0.995478	0	0.665197	0.154629	3.50068	0.732349	0.449039	1.26597	1.7078	-5.78888	-2.23336	-1.48574	-0.485449	-0.283617	0.0588615	-0.0278704	0.137547	0.147624	0.250119	0.362431	0.172273	0.243422	0.0635392	0.163028	0.376005	0.168277	0.379042	0.188971	0.17304	0.12825	0.126803	0.162706	-0.069688	-0.0140385	0.20361	0.168503	0.0266046	0.109126	0.260625
521	-1.84773	6.59554	0.746203	0	0.0865148	0	0.429703	5.11251	0.560097	0	0.979816	0	0.599375	0.257068	3.51714	0.773739	0.415279	1.28463	1.54383	-5.64417	-3.17933	-1.34198	-0.492894	-0.337628	0.107403	-0.0379567	0.047991	0.06537	0.194375	0.236682	0.175607	0.300196	0.0707928	0.180487	0.364481	0.120179	0.226438	0.15635	0.173402	0.0927903	0.0477984	0.0686812	-0.112156	0.130309	0.238132	0.235185	0.0638207	0.170015	0.227767
522	-1.83451	8.27509	0.36932	0	0.336732	0	0.458199	4.80847	0.447875	0	1.04794	0	0.448155	0.363435	3.45333	0.910984	0.651374	1.26233	1.58169	-7.42553	-2.03658	-1.3392	-0.522208	-0.332176	0.0765665	-0.0677645	0.127966	0.199055	0.280746	0.311676	0.231563	0.380262	0.069478	0.186029	0.35184	0.161532	0.26315	0.178892	0.208625	0.119704	0.0324048	0.1407	-0.118864	0.0258349	0.190863	0.149042	0.015234	0.138051	0.344872
523	-1.84658	6.45065	0.343686	0	0.459015	0	0.40699	4.28259	0.597918	0	0.938638	0	0.61401	0.354423	3.40824	0.765499	0.583729	1.29033	1.78789	-5.18489	-0.708889	-1.48757	-0.520011	-0.298023	0.123885	0.00859815	0.120575	0.113592	0.256324	0.389502	0.132423	0.262921	0.11134	0.322717	0.301118	0.13453	0.24916	0.173648	0.211479	0.101543	0.0667132	0.0853871	-0.095964	0.032614	0.165561	0.208164	-0.0253104	0.129261	0.315253
524	-1.83371	6.86017	0.59131	0	0.255268	0	0.405029	4.58277	0.704207	0	0.763273	0	0.599053	0.144491	3.40027	0.833737	0.590105	1.48251	1.78581	-6.17311	-1.43583	-1.43504	-0.430292	-0.29806	0.0866154	-0.0688653	0.0989125	0.109839	0.230638	0.460361	0.151882	0.169496	-0.0266062	0.231713	0.311749	0.16303	0.296941	0.19016	0.188356	0.0581252	0.0995414	0.141244	-0.0177968	0.00214439	0.093479	0.262308	0.118162	0.12657	0.291055
525	-1.86772	7.54998	0.417831	0	0.429333	0	0.368836	4.8856	0.612447	0	1.12285	0	0.656468	0.287479	3.56168	0.838066	0.430228	1.32431	1.66996	-7.24004	-2.73995	-1.62909	-0.462711	-0.2828	0.0976854	-0.0360574	0.0952677	0.0855797	0.279575	0.192286	0.137989	0.485071	0.0626583	0.1864	0.330922	0.159934	0.315918	0.162208	0.163521	0.0989065	0.0324558	0.0766946	-0.093979	0.0523985	0.167846	0.235325	0.149935	0.148013	0.186573
526	-1.90584	5.88977	0.569458	0	0.0932582	0	0.455059	4.63892	0.484099	0	1.14761	0	0.615609	0.420484	3.50304	0.906182	0.429738	1.25128	1.60703	-5.00044	-1.9308	-1.45344	-0.421262	-0.226911	0.0642179	-0.0539061	0.157978	0.140736	0.283436	0.37174	0.23991	0.367066	0.147142	0.253046	0.391059	0.0999168	0.254011	0.154789	0.168808	0.100364	0.138569	0.101776	-0.0658857	-0.00457962	0.146877	0.293233	0.0852899	0.176841	0.23124
527	-1.92375	6.50603	0.510701	0	0.29113	0	0.483637	4.59452	0.74284	0	0.922381	0	0.686923	0.244144	3.55926	0.948691	0.611262	1.43092	1.6918	-6.13861	-3.05242	-1.5265	-0.435733	-0.284209	0.0842524	-0.0400512	0.0705567	0.107954	0.243694	0.312653	0.22026	0.280492	0.119999	0.259964	0.297689	0.13152	0.280749	0.168904	0.228938	0.12918	0.0836262	0.0660768	-0.0643932	0.065594	0.184622	0.218122	0.113048	0.148937	0.253331
528	-1.85972	8.15461	0.419843	0	0.274409	0	0.49762	4.72769	0.509289	0	0.996807	0	0.656036	0.313727	3.48286	0.840144	0.602981	1.27611	1.6648	-7.77552	-2.32657	-1.2812	-0.493418	-0.28455	0.138883	-0.00959488	0.143924	0.126864	0.247261	0.248169	0.200938	0.541625	0.0503879	0.258568	0.354873	0.169013	0.308695	0.200152	0.239705	0.0577178	0.0302771	0.0503103	-0.0879519	0.0242379	0.142275	0.171149	0.0608414	0.131043	0.245813
529	-1.91567	8.35902	0.520412	0	0.364968	0	0.403758	4.8433	0.591595	0	0.990208	0	0.636406	0.33171	3.50813	0.883971	0.515477	1.30749	1.69232	-7.59192	-2.08914	-1.72749	-0.445048	-0.262001	0.0790201	0.00102504	0.103957	0.119314	0.15916	0.232626	0.0487064	0.186497	0.0816324	0.187542	0.358871	0.152776	0.304065	0.202698	0.193182	0.156598	0.153235	0.117167	-0.135417	0.08119	0.221653	0.0776872	0.0248005	0.117934	0.303725
530	-1.8423	7.5193	0.506637	0	0.285212	0	0.422789	4.71539	0.478011	0	1.11108	0	0.547846	0.237583	3.54294	0.796538	0.462865	1.2303	1.87737	-6.76382	-1.33543	-1.9747	-0.492527	-0.274636	0.11826	-0.0149861	0.0989349	0.0547507	0.241288	0.303196	-0.0118276	0.294759	0.105978	0.242105	0.350956	0.171097	0.359458	0.159296	0.244389	0.0937211	0.0358102	0.093159	-0.0423761	0.0296369	0.123617	0.158101	0.00860328	0.0881541	0.248966
531	-1.8204	9.05775	0.63922	0	-0.00591828	0	0.585368	4.61336	0.510909	0	1.05578	0	0.677532	0.173713	3.48139	0.682762	0.533495	1.39236	1.81061	-8.23825	-2.52271	-1.52171	-0.494745	-0.287238	0.114257	-0.0738334	0.120328	0.11041	0.191613	0.297869	0.179926	0.388636	0.0898723	0.231109	0.196767	0.118573	0.318424	0.158006	0.196362	0.0693234	0.0972638	0.0598654	-0.105603	0.062318	0.191906	0.237538	0.135382	0.161846	0.174157
532	-1.9503	6.86457	0.622432	0	0.195622	0	0.446582	4.63997	0.396727	0	0.899494	0	0.702697	0.333121	3.45127	0.856711	0.475407	1.3901	1.72871	-6.12903	-2.45004	-1.42523	-0.492944	-0.295073	0.0941307	-0.0526179	0.0554723	0.102643	0.327868	0.391331	0.283527	0.200948	0.0990414	0.232603	0.337471	0.152816	0.221092	0.155847	0.198299	0.0762817	0.0837879	0.100122	-0.0490041	0.111087	0.257657	0.218691	0.0535349	0.18719	0.287923
533	-1.84003	8.77083	0.404436	0	0.160839	0	0.440267	4.81185	0.267088	0	1.01992	0	0.622132	0.261911	3.5928	0.713467	0.483698	1.2348	1.5548	-7.64022	-2.92856	-1.34986	-0.496184	-0.302042	0.0766428	-0.0308592	0.0957716	0.0981823	0.265336	0.442508	0.095114	0.436453	0.114215	0.270427	0.284232	0.157563	0.309735	0.173734	0.21633	0.0970921	0.0803892	0.0463895	-0.0987733	0.00796581	0.206924	0.239033	0.0304394	0.0943528	0.363763
534	-1.95038	8.1393	0.656652	0	0.211153	0	0.480983	4.6564	0.433686	0	0.816586	0	0.790095	0.189067	3.42571	0.758748	0.333789	1.43548	1.78888	-7.54675	-3.04832	-1.37102	-0.51123	-0.298683	0.0978844	-0.0425159	0.148023	0.0692364	0.250557	0.305019	0.204163	0.276332	0.136348	0.221627	0.351473	0.152732	0.162979	0.172358	0.194787	0.133712	0.0709542	0.0439856	-0.115576	0.133356	0.220481	0.279383	0.121267	0.150295	0.262711
535	-1.87493	9.28331	0.638019	0	0.201826	0	0.428425	4.34515	0.599081	0	0.889272	0	0.561679	0.278882	3.58952	0.818723	0.348673	1.23461	1.70488	-8.29661	-2.72644	-1.75076	-0.466395	-0.309141	0.13755	0.0187378	0.118854	0.13503	0.197621	0.255184	0.123804	0.327707	0.1346	0.294767	0.28562	0.172527	0.283935	0.169831	0.19793	0.0575872	0.081198	0.12722	-0.06452	0.0198464	0.150277	0.124776	0.0536132	0.135018	0.173511
536	-1.84413	7.55916	0.659973	0	0.00638959	0	0.415934	4.68378	0.643497	0	1.02295	0	0.659058	0.233033	3.50223	0.851452	0.595816	1.28461	1.60801	-5.93803	-1.61024	-1.32768	-0.494069	-0.310574	0.12235	0.0257849	0.10105	0.150534	0.179021	0.248687	0.112497	0.453774	0.0693441	0.222776	0.319537	0.19075	0.356557	0.157692	0.197635	0.0519736	-0.0108265	0.0540938	-0.090818	0.03709	0.185153	0.178896	0.118209	0.136524	0.261934
537	-1.87165	7.8716	0.434817	0	0.255583	0	0.501415	4.47492	0.451194	0	0.965525	0	0.603652	0.167126	3.48457	0.742983	0.617727	1.36957	1.62449	-7.1304	-3.57665	-1.18367	-0.527574	-0.281943	0.137658	-0.0636597	0.115077	0.107001	0.273467	0.264837	0.0684548	0.313654	0.179438	0.191381	0.342121	0.131306	0.343844	0.188815	0.186487	0.10408	0.0965553	0.0915972	-0.0749011	0.0132105	0.153397	0.285864	0.0721873	0.164499	0.296831
538	-1.82915	7.75206	0.653069	0	0.112318	0	0.429229	4.30141	0.44354	0	0.986786	0	0.612859	0.274474	3.47289	0.752508	0.49823	1.24997	1.79006	-6.95588	-1.42085	-1.47885	-0.473158	-0.327439	0.133942	-0.0144858	0.142718	0.0850789	0.248837	0.3859	0.198507	0.269184	0.103246	0.197148	0.323389	0.137937	0.283645	0.167718	0.206338	0.0809689	0.086202	0.0724668	-0.0916232	-0.0152505	0.139465	0.200997	-0.013347	0.127105	0.223496
539	-1.8931	6.61775	0.447032	0	0.369698	0	0.501095	4.76418	0.631289	0	1.02112	0	0.612599	0.366394	3.49585	0.763622	0.43958	1.49062	1.5904	-5.90711	-4.38629	-1.26377	-0.536065	-0.302109	0.104402	-0.0136385	0.146841	0.122301	0.255924	0.325671	0.257628	0.464499	0.11219	0.167231	0.343407	0.208234	0.223509	0.185752	0.20053	0.0698997	0.0241664	0.147447	-0.0623676	0.0512578	0.163021	0.165419	0.0804907	0.170666	0.395555
540	-1.83522	6.18255	0.491661	0	0.195647	0	0.485389	4.91556	0.535476	0	1.07373	0	0.760225	0.274513	3.76318	0.876852	0.45118	1.34893	1.78314	-5.6723	-3.56793	-1.34729	-0.504027	-0.336278	0.0922397	-0.00886976	0.0981003	0.0436504	0.240445	0.22694	0.234222	0.335824	0.0848236	0.19597	0.330185	0.17509	0.176441	0.158263	0.184713	0.0878388	0.0299804	0.103821	-0.0416084	0.00309607	0.143127	0.284683	0.0982926	0.156394	0.192162
541	-1.88269	6.96224	0.469944	0	0.381359	0	0.439081	4.46641	0.561085	0	0.996985	0	0.612936	0.218055	3.66502	0.87453	0.591964	1.32918	1.79327	-6.4393	-3.57287	-1.75208	-0.440993	-0.320683	0.106706	-0.0586199	0.131032	0.126403	0.268939	0.374788	0.266307	0.3848	0.0948841	0.247923	0.364617	0.135746	0.28016	0.186461	0.154035	0.103583	0.0235856	0.0798812	-0.0864703	0.0410965	0.184154	0.204391	0.0791036	0.191914	0.159363
542	-1.85085	8.69612	0.683817	0	0.103072	0	0.485577	4.71257	0.55386	0	1.04061	0	0.541732	0.309221	3.37115	0.777771	0.586558	1.28055	1.63423	-7.78951	-1.98613	-1.52332	-0.489182	-0.304791	0.0915752	-0.0294087	0.13769	0.118842	0.220423	0.397324	0.112646	0.364505	0.110259	0.234214	0.341883	0.168278	0.341177	0.181362	0.215832	0.0627828	0.0985562	0.108219	-0.102369	0.0376272	0.142861	0.0841916	0.112714	0.157665	0.262351
543	-1.83142	9.63664	0.543464	0	0.116869	0	0.425368	4.62301	0.646497	0	0.868997	0	0.533397	0.269086	3.40012	0.916046	0.597621	1.29415	1.7592	-8.43183	-2.67542	-1.03891	-0.538714	-0.316804	0.0910167	-0.0262265	0.0925414	0.0564483	0.15775	0.210027	0.202121	0.300753	0.0713745	0.334107	0.303512	0.138036	0.225788	0.1902	0.231225	0.1327	0.061823	0.10442	-0.0894304	0.00644431	0.171441	0.14237	0.0801338	0.129609	0.251811
544	-1.88516	7.5156	0.558642	0	0.100936	0	0.415314	4.48877	0.598346	0	1.18415	0	0.584917	0.199147	3.35175	0.81459	0.527864	1.35752	1.70387	-6.5072	-1.44357	-1.38684	-0.504697	-0.312531	0.115772	0.0266122	0.199277	0.157066	0.22266	0.3777	0.197652	0.281006	0.129414	0.146093	0.323507	0.171684	0.329691	0.159583	0.193737	0.110995	0.0888691	0.108495	-0.136103	0.028057	0.164863	0.32341	0.0310451	0.131987	0.2273
545	-1.91087	7.09147	0.463018	0	0.367062	0	0.409889	4.99114	0.623435	0	1.00427	0	0.498905	0.260267	3.55078	1.01017	0.510232	1.17877	1.67269	-6.07732	-3.63337	-1.7407	-0.46247	-0.292708	0.126423	0.0266715	0.14445	0.105739	0.207043	0.303306	0.168409	0.357479	0.0876817	0.252312	0.358171	0.192754	0.373739	0.194511	0.143843	0.10649	0.0905573	0.125896	-0.0869368	0.00333578	0.1462	0.23594	0.0656715	0.145865	0.332957
546	-1.84738	6.75754	0.603858	0	0.159568	0	0.452788	4.86863	0.403778	0	0.950401	0	0.684685	0.08688	3.41672	0.844865	0.524439	1.14574	1.65219	-5.83933	-2.95426	-1.14778	-0.52189	-0.251247	0.134136	-0.00977823	0.114688	0.0655737	0.195131	0.268438	0.130525	0.434342	0.0866853	0.220957	0.35832	0.123791	0.290203	0.151515	0.255381	0.0654569	0.0571408	0.0996184	-0.075477	0.0114046	0.1584	0.222373	0.0569126	0.176145	0.180674
547	-1.83846	7.83562	0.596824	0	0.291964	0	0.441386	4.59735	0.415037	0	1.05228	0	0.658267	0.306675	3.52298	0.811401	0.401398	1.27057	1.56776	-7.01177	-2.35535	-1.09757	-0.479132	-0.305083	0.0944808	-0.0113295	0.124475	0.13051	0.279453	0.377007	0.349838	0.491074	0.107352	0.18544	0.331699	0.140159	0.428079	0.161665	0.125372	0.0898719	0.0230885	0.117599	-0.0806022	0.0362884	0.130068	0.249743	0.127984	0.11374	0.264235
548	-1.83866	7.72035	0.704392	0	0.117797	0	0.414731	4.43663	0.369346	0	1.02074	0	0.562579	0.238037	3.54377	0.804432	0.490309	1.1904	1.59864	-6.78192	-1.80386	-1.5822	-0.540455	-0.326727	0.0820074	-0.0725284	0.124362	0.109615	0.281442	0.3077	0.184278	0.236413	0.0894676	0.19548	0.239962	0.170083	0.466051	0.170055	0.229001	0.102864	0.0925642	0.0253682	-0.0970919	0.0597743	0.193751	0.19226	0.078339	0.133276	0.220348
549	-1.80588	8.17035	0.482181	0	0.359038	0	0.430607	4.92648	0.654497	0	0.915349	0	0.686561	0.237267	3.59518	0.953405	0.548348	1.55903	1.67081	-7.19594	-2.26901	-1.541	-0.498241	-0.337218	0.096715	-0.0303494	0.0876896	0.0521043	0.175679	0.352509	0.112174	0.296672	0.0571969	0.220124	0.29193	0.184288	0.250135	0.174559	0.179875	0.0771325	0.0278393	0.138713	-0.0902775	-0.0106316	0.159016	0.19691	0.128115	0.138409	0.362529
550	-1.91644	6.82804	0.730437	0	0.0753937	0	0.422651	4.89472	0.680991	0	0.985613	0	0.707042	0.237863	3.48171	0.826272	0.617533	1.42565	1.70607	-6.30414	-3.38243	-1.73043	-0.507041	-0.273382	0.11824	-0.0147883	0.104156	0.0493249	0.199566	0.345014	0.18617	0.184617	0.0727492	0.227541	0.357555	0.140989	0.430904	0.176332	0.229477	0.0952114	0.101564	0.133075	-0.0935084	0.0287098	0.184204	0.213372	0.0601015	0.160492	0.263631
551	-1.91101	8.40583	0.42431	0	0.361409	0	0.43727	4.76348	0.559663	0	1.09049	0	0.508664	0.186645	3.36545	0.647503	0.537991	1.27541	1.85839	-7.58158	-2.48663	-1.43057	-0.474928	-0.336387	0.10789	-0.034856	0.165085	0.083309	0.237158	0.254948	0.153824	0.427399	0.0403784	0.213015	0.30574	0.157659	0.284799	0.167975	0.290384	0.133098	0.106739	0.114006	-0.0822363	0.0418993	0.177555	0.118891	0.102211	0.154424	0.262753
552	-1.87897	7.29028	0.691488	0	0.0768664	0	0.502449	4.2493	0.456309	0	0.984999	0	0.545872	0.164235	3.54276	0.923896	0.591335	1.35763	1.75832	-6.79853	-1.62545	-1.4744	-0.525838	-0.322229	0.119938	-0.0309914	0.0729584	0.142831	0.241824	0.23812	0.0925755	0.472844	0.0737873	0.194956	0.355425	0.160546	0.487951	0.166532	0.198512	0.128811	0.0140335	0.0973957	-0.066524	0.0331397	0.183088	0.259153	0.0570779	0.0997323	0.249075
553	-1.83867	8.27302	0.685266	0	0.253667	0	0.330601	4.80084	0.560751	0	1.03752	0	0.607119	0.285812	3.57992	0.743176	0.538321	1.40511	1.73755	-7.919	-3.36015	-1.59691	-0.481513	-0.272448	0.0962962	-0.0406039	0.111114	0.089953	0.18987	0.196218	0.11918	0.400868	0.0793415	0.167602	0.432817	0.211835	0.320787	0.174933	0.178603	0.101881	0.0928431	0.129617	-0.133826	0.0272239	0.132513	0.126655	0.0189564	0.140412	0.239588
554	-1.82501	6.64719	0.44974	0	0.286486	0	0.357363	5.01968	0.548962	0	0.945403	0	0.472648	0.242693	3.45984	0.741205	0.402731	1.15848	1.7314	-6.03761	-3.22798	-1.2905	-0.470004	-0.280353	0.0855351	0.00232768	0.0818202	0.162059	0.276667	0.24618	0.19128	0.380255	0.0405442	0.200855	0.263903	0.230651	0.368826	0.168224	0.242126	0.0998769	-0.0565994	0.0959664	-0.0985474	-0.00527895	0.116152	0.164114	0.0739913	0.127855	0.180602
555	-1.79848	6.86755	0.530495	0	0.281756	0	0.323791	5.0737	0.617909	0	1.10235	0	0.551056	0.252604	3.38591	0.743409	0.482789	1.17729	1.69568	-5.77831	-2.141	-0.959912	-0.516643	-0.309717	0.091914	-0.0542315	0.0954693	0.138032	0.164076	0.271099	0.0842924	0.417426	0.0691953	0.215769	0.327174	0.159147	0.34717	0.195615	0.163467	0.104251	0.0880187	0.0312798	-0.128899	0.0295022	0.176342	0.135171	0.0184764	0.165745	0.287095
556	-1.82834	10.1205	0.654237	0	-0.0233451	0	0.411803	4.66351	0.624678	0	0.912156	0	0.748085	0.202735	3.57866	0.790045	0.613505	1.35443	1.81681	-8.80085	-3.01032	-1.57805	-0.567123	-0.329934	0.131319	-0.0337766	0.100603	0.108199	0.196449	0.191857	0.259563	0.38487	-0.0273519	0.224826	0.381237	0.155166	0.238543	0.15865	0.186519	0.089913	0.101323	0.112883	-0.0971461	0.0204423	0.210526	0.217126	-0.00216727	0.176991	0.42494
557	-1.85315	5.90937	0.618604	0	0.10635	0	0.406195	4.3197	0.526945	0	1.02109	0	0.662949	0.217545	3.49886	0.768644	0.583516	1.30293	1.61122	-5.12249	-2.34319	-1.34414	-0.482943	-0.299499	0.094617	-0.027408	0.184902	0.173693	0.266981	0.404906	0.194918	0.451036	0.0597136	0.173877	0.360511	0.19302	0.298228	0.157113	0.209389	0.0940686	0.0429082	0.129985	-0.0848637	-0.0202254	0.127474	0.187304	0.0105412	0.150873	0.316899
558	-1.89549	7.80943	0.571835	0	0.189618	0	0.542227	4.30741	0.455009	0	0.961603	0	0.611731	0.257322	3.50198	0.756035	0.382229	1.42305	1.604	-6.49433	-1.71747	-1.58	-0.414901	-0.240927	0.111077	-0.0508451	0.0828289	0.111329	0.234062	0.319043	0.23941	0.375461	0.0835039	0.187044	0.355942	0.15465	0.152785	0.189518	0.140448	0.0364122	0.102167	0.112188	-0.0685178	0.0546663	0.163902	0.231696	0.115943	0.112212	0.384626
559	-1.82644	8.14234	0.441905	0	0.47102	0	0.458177	4.59783	0.694722	0	0.968123	0	0.540368	0.377544	3.54329	0.86788	0.439654	1.27977	1.6517	-6.87087	-2.80214	-1.48817	-0.495869	-0.286758	0.129393	-0.0568222	0.116941	0.0989268	0.223627	0.374693	0.329663	0.48074	0.10594	0.339583	0.311105	0.157636	0.241469	0.15361	0.171167	0.033417	0.0699809	0.0806139	-0.0834421	0.0101679	0.141962	0.24221	0.127268	0.130149	0.329331
560	-1.85425	7.91497	0.611969	0	0.0862762	0	0.39399	4.80152	0.462947	0	1.15386	0	0.583673	0.218948	3.6302	0.835998	0.555309	1.34997	1.73136	-7.66723	-2.33011	-1.62721	-0.515879	-0.268897	0.107259	-0.0429222	0.143691	0.0776655	0.28673	0.239724	0.274383	0.427133	0.0236549	0.221136	0.337696	0.204203	0.482195	0.15143	0.220469	0.0880845	0.0114673	0.0656908	-0.120177	0.0714506	0.171214	0.177622	0.0605674	0.11011	0.271582
561	-1.86112	8.8093	0.699175	0	0.134546	0	0.508393	4.6996	0.643528	0	0.969749	0	0.671377	0.313131	3.4405	0.759541	0.650346	1.45422	1.77896	-7.91373	-2.7333	-1.81785	-0.470899	-0.331608	0.0548574	-0.0513424	0.133704	0.0659801	0.246394	0.302865	0.0512955	0.383436	0.117557	0.190058	0.354043	0.176794	0.216837	0.156416	0.208031	0.0971266	0.091335	0.0498633	-0.0731886	0.0479293	0.195281	0.270478	0.0622557	0.13461	0.287946
562	-1.85778	6.65812	0.372428	0	0.368657	0	0.383704	4.88257	0.509656	0	0.969413	0	0.627034	0.198553	3.506	0.838779	0.504471	1.18546	1.6965	-6.02109	-3.07595	-1.64413	-0.492873	-0.341264	0.110163	-0.0426412	0.116123	-0.0170809	0.30743	0.295978	0.0136654	0.362938	0.0406719	0.310954	0.278544	0.134924	0.441653	0.162154	0.210352	0.0961581	0.0639901	0.160193	-0.0840064	0.0549432	0.181752	0.06764	0.00990096	0.180255	0.452658
563	-1.88024	6.37571	0.648072	0	0.161243	0	0.300992	4.74741	0.57161	0	0.882643	0	0.625467	0.251074	3.48065	0.874791	0.623193	1.26398	1.79003	-5.74075	-2.2302	-1.48638	-0.494919	-0.283929	0.0881728	-0.0689073	0.127686	0.141707	0.304258	0.251245	0.164637	0.158205	0.0934284	0.145832	0.310485	0.195255	0.428632	0.174778	0.192618	0.112235	0.0625918	0.0833017	-0.0779931	0.0614318	0.147543	0.252559	0.107011	0.133308	0.308937
564	-1.8039	5.13618	0.392883	0	0.397287	0	0.426033	4.94807	0.468088	0	0.942625	0	0.59072	0.256148	3.64168	0.887882	0.640762	1.38393	1.75029	-4.20569	-4.16047	-1.85578	-0.509783	-0.310853	0.0697286	-0.0695464	0.102154	0.0592237	0.171671	0.330051	0.159871	0.359937	0.105123	0.209486	0.335595	0.164501	0.261094	0.178779	0.185983	0.0892801	0.113185	0.0778417	-0.0691703	-0.0146923	0.148065	0.238503	0.111306	0.133131	0.405879
565	-1.87998	8.08981	0.49476	0	0.259154	0	0.383452	4.84508	0.650188	0	0.917783	0	0.581673	0.251853	3.54188	0.814497	0.431023	1.16375	1.79723	-6.68889	-2.75224	-1.35842	-0.49059	-0.302116	0.108018	-0.0383271	0.0966987	0.0721644	0.224869	0.334171	0.227948	0.265899	0.132306	0.242761	0.31424	0.19325	0.367806	0.186648	0.20375	0.117414	0.107768	0.0354451	-0.117554	0.0593317	0.191077	0.163854	0.0639656	0.150462	0.280565
566	-1.83408	6.49201	0.562416	0	0.137786	0	0.489627	4.72996	0.374506	0	1.03159	0	0.594898	0.219858	3.58153	0.839444	0.507506	1.24617	1.70717	-6.10049	-1.45446	-1.6118	-0.48654	-0.331155	0.112609	-0.00811755	0.170906	-0.019345	0.281354	0.283686	0.0563715	0.341823	0.10641	0.222036	0.299628	0.150186	0.254028	0.189278	0.131526	0.0774597	0.11615	0.0792902	-0.0728762	0.00550332	0.178064	0.292185	0.0732329	0.119459	0.234896
567	-1.92149	7.00675	0.396755	0	0.345665	0	0.430286	4.98807	0.558658	0	1.05005	0	0.619829	0.174443	3.58216	0.909187	0.536392	1.17438	1.71295	-5.73572	-2.62125	-1.51237	-0.479998	-0.295043	0.123072	-0.0138837	0.085354	0.0395923	0.205878	0.304387	0.0902681	0.304209	0.0777099	0.174614	0.383394	0.209466	0.204934	0.151162	0.167354	0.106981	0.0706468	0.0723369	-0.0848324	0.0384205	0.195144	0.197404	0.0969182	0.173356	0.396406
568	-1.81413	8.25343	0.690555	0	0.123293	0	0.476327	4.45007	0.41918	0	0.916553	0	0.563853	0.270867	3.53551	0.789116	0.298879	1.33434	1.61506	-7.15192	-2.99275	-1.38337	-0.515371	-0.314531	0.102051	-0.062167	0.0624765	0.169333	0.233234	0.383973	0.190899	0.319146	0.0646985	0.153846	0.367703	0.13684	0.325836	0.176814	0.19171	0.0936717	0.0348942	0.0648431	-0.0766454	0.0281793	0.145465	0.190944	0.0827393	0.166883	0.31955
569	-1.86972	9.21995	0.645251	0	0.152247	0	0.544781	4.53044	0.434402	0	0.986083	0	0.514262	0.260625	3.59709	0.825863	0.531586	1.22645	1.7728	-8.16211	-2.40846	-1.52237	-0.501878	-0.33391	0.111674	-0.0308014	0.0769224	0.106049	0.250454	0.194169	0.216128	0.334487	0.0545166	0.232896	0.390524	0.185637	0.38318	0.155189	0.184947	0.0619984	0.0668156	0.0768976	-0.0762317	0.0818244	0.200542	0.215306	0.0759643	0.0760924	0.341876
570	-1.86543	5.9716	0.404653	0	0.364413	0	0.441068	4.49628	0.584185	0	0.847715	0	0.773642	0.233383	3.58576	0.7586	0.368001	1.41425	1.68947	-5.21085	-3.24562	-1.2408	-0.481245	-0.275197	0.120882	-0.0675494	0.080551	0.125853	0.17333	0.177887	0.135044	0.230545	0.0548794	0.165395	0.375644	0.155049	0.351011	0.202767	0.200382	0.0548952	0.0502004	0.0624136	-0.141834	0.0719719	0.246062	0.257454	0.032431	0.117799	0.222595
571	-1.938	7.96725	0.599455	0	0.0725754	0	0.438765	5.02533	0.391837	0	1.04065	0	0.58057	0.266565	3.53844	0.790532	0.586365	1.2977	1.75683	-7.34299	-2.63019	-1.39995	-0.461553	-0.281748	0.179494	0.0144647	0.0861687	0.136056	0.211813	0.361009	0.10368	0.407405	0.0964207	0.167932	0.257257	0.127654	0.29798	0.189208	0.207278	0.112583	0.0500223	0.0979799	-0.0661515	0.0405882	0.175189	0.166524	0.0167182	0.23748	0.19964
572	-1.86397	8.80397	0.473379	0	0.24995	0	0.439106	4.65	0.414577	0	0.909909	0	0.80306	0.265903	3.47102	0.846747	0.614301	1.24155	1.76162	-7.95725	-2.7556	-1.36802	-0.483476	-0.29189	0.0743401	-0.0988247	0.118889	0.0889111	0.2675	0.279382	0.304687	0.257231	0.0704162	0.275068	0.366371	0.149695	0.349971	0.17166	0.178203	0.0875758	0.0902505	0.129232	-0.0964814	0.0592718	0.177253	0.293828	0.102363	0.178881	0.303568
573	-1.92101	8.04242	0.657362	0	-0.0463249	0	0.456728	4.82107	0.477272	0	0.828125	0	0.515795	0.308144	3.41982	0.791037	0.54849	1.17442	1.61686	-6.962	-2.87117	-0.83999	-0.493061	-0.285457	0.147554	-0.013892	0.122711	0.102649	0.239472	0.321499	0.202975	0.568699	0.0977172	0.186264	0.418806	0.164372	0.334346	0.169057	0.256337	0.101485	0.0854598	0.111623	-0.111976	0.0380682	0.175739	0.178389	0.111007	0.150344	0.188477
574	-1.87188	8.41898	0.538311	0	0.162188	0	0.424278	4.30091	0.429507	0	0.87699	0	0.575649	0.307366	3.5029	0.813627	0.417085	1.42644	1.72566	-7.72229	-2.55876	-1.45903	-0.504653	-0.363295	0.0564933	-0.0438978	0.123343	0.0937648	0.20901	0.393431	0.206462	0.288344	0.0904364	0.279342	0.407903	0.151516	0.213849	0.158245	0.157934	0.136585	0.123408	0.110036	-0.0569787	0.046693	0.188349	0.233195	0.0939087	0.132414	0.238889
575	-1.95974	6.49915	0.723221	0	0.0509695	0	0.341478	5.11331	0.588971	0	0.882828	0	0.534711	0.188532	3.32651	0.878779	0.495714	1.24997	1.77307	-5.17561	-2.42613	-1.87951	-0.450387	-0.248821	0.113008	0.00561797	0.188728	0.105431	0.224148	0.310064	0.235212	0.601306	0.0277741	0.184966	0.377726	0.17073	0.383746	0.17874	0.208736	0.104607	0.0238806	0.128725	-0.0635571	0.0752947	0.179107	0.216907	0.0550704	0.123158	0.22679
576	-1.84973	8.55839	0.4591	0	0.257726	0	0.508187	4.93267	0.612733	0	1.00547	0	0.743925	0.275401	3.49596	0.9827	0.560439	1.51177	1.62289	-8.49241	-2.90606	-1.67963	-0.537557	-0.340068	0.0455307	-0.0353576	0.108157	0.110568	0.247644	0.345204	0.239236	0.285169	0.057682	0.184606	0.319402	0.196801	0.39487	0.201418	0.176289	0.119426	0.0807778	0.065154	-0.0939812	0.0425347	0.190078	0.271338	0.07696	0.0958259	0.277542
577	-1.87177	6.70038	0.430068	0	0.349036	0	0.405408	4.46016	0.475268	0	0.987243	0	0.661945	0.29586	3.43902	0.807981	0.52328	1.35295	1.61086	-5.88313	-0.249238	-1.18046	-0.505871	-0.344125	0.117983	0.014265	0.0766703	0.200904	0.26369	0.295202	0.181296	0.191441	0.0567008	0.222645	0.273577	0.158206	0.345872	0.187259	0.198302	0.0722352	0.0861953	0.17865	-0.0830981	0.0492664	0.186793	0.215136	0.0758298	0.140987	0.238735
578	-1.80894	6.72869	0.672677	0	0.134951	0	0.341868	4.46318	0.548081	0	1.04207	0	0.498088	0.308312	3.48097	0.913955	0.493834	1.3107	1.65795	-5.63863	-3.37429	-1.15192	-0.51541	-0.349476	0.0802025	-0.0508783	0.110032	0.131838	0.240707	0.322245	0.138167	0.385668	0.0986766	0.219385	0.328544	0.154315	0.153008	0.161689	0.174608	0.0828891	0.0490505	0.0851854	-0.0881043	0.0562664	0.203378	0.197701	0.0427505	0.113467	0.368162
579	-1.86119	7.78113	0.568901	0	0.0296508	0	0.458787	4.55935	0.592702	0	1.07544	0	0.724087	0.256095	3.56307	0.859953	0.521663	1.37551	1.71642	-6.71143	-1.50871	-1.70228	-0.491252	-0.289269	0.0784056	-0.0562747	0.14067	0.145191	0.210599	0.229527	0.123434	0.476426	0.069596	0.227131	0.318853	0.172887	0.370772	0.157592	0.222998	0.0699533	0.00781708	0.0765533	-0.0794188	0.0325554	0.209881	0.250755	0.0390144	0.153973	0.103679
580	-1.82328	8.62444	0.661608	0	0.161397	0	0.500731	4.69403	0.445193	0	0.865991	0	0.581059	0.28647	3.5774	0.881358	0.541879	1.3604	1.80116	-7.65856	-2.98455	-1.72971	-0.509459	-0.30129	0.127966	-0.0199523	0.110295	0.121986	0.291095	0.292848	0.348344	0.36403	0.118837	0.204635	0.354555	0.181855	0.257898	0.152159	0.150094	0.0786461	0.0329284	0.10294	-0.053159	-0.0148873	0.122782	0.326112	0.0904431	0.120341	0.0826375
581	-1.89343	5.48269	0.432856	0	0.313599	0	0.456455	4.4738	0.521408	0	0.903925	0	0.678745	0.359205	3.58346	0.786159	0.583249	1.3287	1.58563	-4.70425	-2.38762	-1.5503	-0.481561	-0.293143	0.0708515	-0.0657041	0.101414	0.0810021	0.249565	0.266892	0.28845	0.331263	0.0569371	0.271032	0.305802	0.207802	0.247934	0.191627	0.238618	0.142031	0.125438	0.0648356	-0.0738743	0.0109713	0.205039	0.262027	0.021189	0.154658	0.126297
582	-1.9299	7.70001	0.527171	0	0.287597	0	0.413963	4.69289	0.492879	0	1.0104	0	0.580147	0.226947	3.64944	0.829915	0.535874	1.58986	1.63237	-7.50327	-2.2931	-1.54954	-0.489385	-0.250099	0.0904185	-0.0495742	0.156362	0.093491	0.284467	0.233984	0.245765	0.519153	0.173353	0.201776	0.366993	0.190965	0.359541	0.165347	0.222405	0.103013	0.0557275	0.125217	-0.0847794	0.0416549	0.205776	0.228086	-0.0276514	0.139885	0.245836
583	-1.82792	7.99221	0.43921	0	0.382697	0	0.431948	4.51341	0.571511	0	1.10571	0	0.580401	0.387494	3.42489	0.858578	0.391151	1.17515	1.79015	-6.86758	-2.2299	-1.90282	-0.532672	-0.325457	0.0912814	-0.024367	0.120453	0.0731789	0.247404	0.288883	0.252878	0.421617	0.127785	0.210903	0.351466	0.177685	0.302886	0.175957	0.175123	0.0852085	0.0720685	0.0830525	-0.0631106	0.0212461	0.164523	0.219105	0.0423285	0.108062	0.21563
584	-1.84065	9.32013	0.549538	0	0.174732	0	0.428997	4.86021	0.666291	0	0.87452	0	0.683187	0.327455	3.58902	0.912333	0.667392	1.39648	1.78811	-8.07072	-2.52166	-1.81971	-0.459126	-0.310824	0.109166	-0.0836371	0.143005	0.123811	0.245112	0.264269	0.241659	0.263388	0.0265596	0.196658	0.367002	0.195961	0.236832	0.146463	0.183375	0.0578718	0.0477114	0.137584	-0.0623286	0.00579769	0.139137	0.160521	0.0799686	0.167186	0.23967
585	-1.89459	8.20527	0.564274	0	0.160551	0	0.480496	4.60454	0.504841	0	1.03598	0	0.687821	0.206164	3.61595	0.776386	0.573965	1.13994	1.57831	-7.24784	-2.46267	-1.59201	-0.461418	-0.311169	0.119089	-0.0107144	0.114626	0.0260361	0.233406	0.405635	0.0279009	0.387758	0.113717	0.141055	0.31142	0.125709	0.273256	0.171049	0.205491	0.127298	0.0733389	0.053459	-0.0777571	0.0351541	0.195433	0.233886	0.13844	0.137934	0.239331
586	-1.87632	8.2	0.658269	0	0.126886	0	0.307009	4.88222	0.630038	0	1.03323	0	0.648857	0.191176	3.5712	0.802942	0.514699	1.35705	1.60379	-7.04867	-1.22701	-1.34082	-0.442413	-0.273417	0.107364	-0.0430387	0.134308	0.0533815	0.270426	0.303248	0.295021	0.197793	0.065763	0.200972	0.290912	0.140741	0.409965	0.169318	0.221279	0.0765998	0.0127288	0.144247	-0.0700502	0.0419693	0.181929	0.218789	0.052081	0.15412	0.231379
587	-1.83105	8.60431	0.332788	0	0.35865	0	0.416843	4.64451	0.591351	0	1.05598	0	0.630362	0.201585	3.6555	0.892694	0.471481	1.23848	1.67134	-7.67283	-3.15718	-1.66034	-0.472434	-0.344737	0.117584	-0.0585523	0.119915	0.183738	0.220105	0.320317	0.293737	0.48458	0.0898654	0.135542	0.38983	0.155555	0.20852	0.169499	0.210275	0.0817107	0.0836378	0.124715	-0.0676882	0.00630982	0.175456	0.109078	0.0583389	0.118485	0.2876
588	-1.90295	9.67008	0.653103	0	0.264968	0	0.519572	5.21369	0.632242	0	0.980463	0	0.595317	0.247724	3.45702	0.767688	0.576116	1.37453	1.61977	-8.82372	-3.73329	-1.42872	-0.509942	-0.314464	0.109928	-0.0586587	0.118581	0.133668	0.282371	0.356506	0.23577	0.458689	0.0692381	0.173149	0.32815	0.149526	0.343041	0.134447	0.180866	0.117729	0.0286002	0.0752074	-0.152771	0.102105	0.268163	0.230051	0.0595635	0.151821	0.368932
589	-1.86507	6.16614	0.676702	0	0.0921232	0	0.538578	4.94351	0.635895	0	0.987255	0	0.743935	0.190764	3.66883	0.778507	0.488599	1.51195	1.66781	-5.45736	-3.11449	-1.70121	-0.514639	-0.290915	0.108479	-0.0251842	0.0918343	0.0665221	0.28514	0.115135	0.155366	0.569504	0.0764481	0.190448	0.385673	0.153632	0.216007	0.160847	0.195609	0.0903137	0.0416496	0.0738299	-0.111853	0.0448559	0.177217	0.271035	0.0993299	0.138858	0.260993
590	-1.84978	6.97603	0.582048	0	0.182213	0	0.439356	4.62642	0.687814	0	1.07739	0	0.654814	0.286711	3.47323	0.808337	0.621935	1.32985	1.63914	-6.2447	-2.81088	-1.63049	-0.493617	-0.31341	0.101241	-0.0117764	0.0659333	0.0872286	0.214812	0.281248	0.23633	0.19054	0.0784838	0.247806	0.441415	0.18512	0.150228	0.148574	0.222074	0.0748512	0.046628	0.0434567	-0.0693692	0.0450952	0.153431	0.303056	0.00279714	0.0975521	0.217236
591	-1.92783	6.91905	0.703233	0	0.0518886	0	0.479887	4.61007	0.573676	0	0.989028	0	0.531636	0.224568	3.44985	0.833444	0.355871	1.3532	1.80013	-6.80028	-1.80858	-1.71208	-0.463268	-0.269732	0.116018	-0.0285768	0.137006	0.0382532	0.282657	0.206113	0.233145	0.638468	0.0770749	0.210931	0.330521	0.210397	0.253834	0.167377	0.227252	0.0896229	0.058967	0.13722	-0.0506632	0.0721189	0.161324	0.196393	0.112645	0.0931657	0.276905
592	-1.81179	7.99023	0.540991	0	0.234261	0	0.369669	5.0394	0.592196	0	1.01593	0	0.489086	0.20786	3.53774	0.885088	0.606452	1.35932	1.55049	-6.91637	-2.92631	-1.35848	-0.496443	-0.306151	0.110362	-0.0554939	0.1404	0.0329785	0.311247	0.291707	0.262597	0.288846	0.151769	0.278979	0.324289	0.130937	0.29482	0.157844	0.232748	0.0911894	0.0342919	0.13306	-0.105732	-0.0138758	0.124425	0.223821	0.0445858	0.152576	0.391524
593	-1.90799	5.92855	0.545888	0	0.339951	0	0.428674	4.59642	0.44909	0	0.931035	0	0.507766	0.279037	3.48954	0.947246	0.590549	1.24964	1.6857	-5.35156	-2.5665	-1.36803	-0.442411	-0.244003	0.099244	0.0115354	0.0927045	0.0809083	0.299905	0.423223	0.231404	0.211912	0.131138	0.230921	0.331956	0.123683	0.330309	0.17466	0.2032	0.140686	0.0911179	0.114949	-0.0966843	-0.0214009	0.146789	0.266329	0.0781468	0.153434	0.365939
594	-1.89612	5.81235	0.582446	0	0.227898	0	0.424924	4.41148	0.433161	0	0.969017	0	0.546036	0.348378	3.43678	0.869092	0.539637	1.37357	1.63581	-5.29367	-1.36788	-1.00221	-0.48641	-0.289962	0.1219	-0.033267	0.109364	0.128387	0.251224	0.386954	0.126628	0.39728	0.10888	0.116361	0.375338	0.141504	0.344106	0.178738	0.188922	0.0648301	0.0393627	0.11181	-0.0705209	0.0871125	0.242843	0.165576	0.054481	0.0549249	0.259662
595	-1.94393	8.71162	0.464155	0	0.229	0	0.511054	4.7333	0.508399	0	0.932956	0	0.678513	0.306895	3.52439	0.845892	0.535621	1.29498	1.61283	-7.76709	-2.43848	-1.41198	-0.450755	-0.21838	0.123397	-0.0355384	0.154447	0.192868	0.300811	0.265963	0.156747	0.3179	0.144842	0.278278	0.25741	0.135626	0.207236	0.166626	0.251983	0.104572	0.024137	0.169352	-0.0322081	0.00554337	0.184792	0.243833	0.0916766	0.122357	0.353196
596	-1.90259	7.91896	0.590344	0	0.177767	0	0.451025	4.90956	0.717203	0	0.839954	0	0.690797	0.223161	3.69614	0.793682	0.49791	1.29016	1.5829	-6.68112	-2.42589	-1.76359	-0.494357	-0.352654	0.113379	-0.0266964	0.139707	0.064155	0.304828	0.299718	0.0598273	0.552002	0.0273537	0.319394	0.303851	0.174465	0.214131	0.16242	0.227102	0.0896728	0.0766125	0.0809138	-0.0756333	0.0633286	0.199331	0.162809	0.110146	0.132345	0.387874
597	-1.87476	5.64397	0.551451	0	0.140137	0	0.377451	4.64989	0.55473	0	0.932084	0	0.732007	0.262776	3.58514	0.836847	0.419535	1.30811	1.62941	-4.90408	-2.23951	-1.32155	-0.507403	-0.295237	0.109717	-0.039841	0.122085	0.109202	0.232846	0.221627	0.117715	0.583688	0.0806427	0.185516	0.396711	0.152873	0.363767	0.185596	0.203182	0.113856	0.0910465	0.0883068	-0.0857138	0.0412481	0.153576	0.203281	0.0187964	0.146658	0.202036
598	-1.81661	7.47194	0.535633	0	0.132507	0	0.565456	4.48675	0.504313	0	0.918354	0	0.728861	0.188297	3.65613	0.915847	0.556972	1.4511	1.81819	-6.83097	-2.29537	-2.11125	-0.478712	-0.315482	0.0948622	-0.0255175	0.118763	0.12016	0.265699	0.302022	0.151711	0.497105	0.092217	0.200487	0.367532	0.115123	0.3049	0.171892	0.136266	0.0891637	0.0651374	0.0741008	-0.13725	0.0103714	0.13148	0.172796	0.0564933	0.208541	0.285497
599	-1.87438	8.0355	0.667535	0	-0.00623545	0	0.507324	4.40904	0.396927	0	0.971176	0	0.613247	0.294085	3.68664	0.906757	0.561807	1.11859	1.65778	-6.96713	-1.9363	-1.38964	-0.491391	-0.332536	0.0831921	-0.0498898	0.0686077	0.0850196	0.215591	0.3162	0.109712	0.184837	0.0291996	0.206313	0.371758	0.177435	0.345186	0.153222	0.222292	0.101617	0.0433082	0.0996192	-0.0724279	0.0532803	0.194682	0.299216	0.111957	0.169325	0.287235
600	-1.85858	9.11984	0.55541	0	0.256274	0	0.454696	4.57296	0.455747	0	0.979897	0	0.581179	0.147115	3.55853	0.867615	0.479406	1.21631	1.77562	-8.1293	-2.30377	-1.65401	-0.531864	-0.283075	0.136271	-0.047344	0.155149	0.0666369	0.266345	0.285766	0.111542	0.28105	0.0664212	0.326967	0.295745	0.175785	0.242467	0.178462	0.175134	0.0947652	0.0696252	0.0682818	-0.076336	0.00737778	0.178463	0.137605	0.0636397	0.141106	0.301548
601	-1.85735	6.49313	0.484832	0	0.310732	0	0.497853	5.06543	0.621546	0	0.969302	0	0.674178	0.237202	3.60629	0.748666	0.494666	1.53153	1.74307	-5.88541	-2.57743	-1.52507	-0.512897	-0.318919	0.0900957	-0.0337624	0.133757	0.0341734	0.246945	0.302286	0.127332	0.578016	0.0455225	0.229998	0.326251	0.196276	0.314508	0.152935	0.248506	0.0832448	0.0602465	0.157756	-0.0433391	-0.0113168	0.125438	0.220106	0.165003	0.140338	0.226946
602	-1.79493	6.33871	0.601568	0	0.132774	0	0.415974	4.60541	0.428736	0	1.07088	0	0.680831	0.284233	3.48513	0.848841	0.553515	1.37914	1.76126	-5.22413	-2.14884	-1.58032	-0.513947	-0.311267	0.0634729	-0.0256271	0.125962	0.151462	0.224973	0.213522	0.0483916	0.244076	0.0570368	0.227803	0.391758	0.154645	0.245252	0.164595	0.209094	0.124397	0.103125	0.0610957	-0.0781526	-0.0122914	0.108153	0.223805	0.0610059	0.132056	0.24142
603	-1.85423	8.33352	0.602741	0	0.209037	0	0.469343	4.47417	0.459288	0	1.01824	0	0.693668	0.261616	3.57824	0.772299	0.520131	1.25373	1.62881	-7.35692	-2.34468	-1.35695	-0.46594	-0.308405	0.112155	-0.010657	0.0803797	0.0838557	0.292007	0.312633	0.246842	0.40968	0.0412022	0.222109	0.360205	0.154042	0.310457	0.195649	0.168646	0.0551794	0.0661301	0.123019	-0.0696496	-0.00613142	0.147097	0.267971	0.0741593	0.135998	0.216573
604	-1.84151	8.05808	0.572561	0	0.119433	0	0.510243	4.62316	0.65977	0	1.04494	0	0.620309	0.168619	3.40817	0.844188	0.622401	1.43482	1.583	-6.99649	-2.54215	-0.981523	-0.493797	-0.332166	0.0771478	-0.077849	0.0940281	0.115926	0.193713	0.312905	0.183279	0.468925	0.065909	0.261062	0.307207	0.134668	0.374978	0.163301	0.170109	0.134764	0.0858559	0.0249789	-0.0787274	0.0281768	0.174074	0.141852	0.0722046	0.188748	0.3726
605	-1.89213	8.17717	0.508422	0	0.23237	0	0.463827	5.07919	0.664683	0	0.988171	0	0.582395	0.297646	3.73062	0.930885	0.454992	1.20038	1.68499	-7.48112	-3.06577	-1.61536	-0.47179	-0.300877	0.115819	0.0168517	0.0750863	0.204673	0.219932	0.388806	0.186244	0.540337	0.118699	0.233291	0.36346	0.167068	0.326037	0.171512	0.189348	0.0783519	-0.00936691	0.0826668	-0.0562207	0.0272383	0.146989	0.173959	0.08277	0.104334	0.381787
606	-1.88502	5.96897	0.627269	0	0.160901	0	0.436897	4.60565	0.596145	0	1.01158	0	0.630888	0.196992	3.66668	0.791122	0.520909	1.5581	1.67113	-5.52111	-2.17376	-1.49059	-0.475592	-0.29144	0.120227	-0.0729235	0.132063	0.139024	0.174622	0.457108	0.160305	0.228982	0.0512619	0.257481	0.371182	0.162403	0.299859	0.150646	0.235417	0.100535	0.09261	0.109203	-0.044215	0.0325188	0.147998	0.160162	0.127523	0.110754	0.205082
607	-1.9246	6.76772	0.556516	0	0.20159	0	0.483393	5.00472	0.581733	0	0.853119	0	0.609615	0.25251	3.46588	0.905841	0.623964	1.49751	1.60958	-6.37014	-3.23083	-1.11843	-0.414217	-0.24559	0.0546524	-0.0640285	0.107106	0.103979	0.177945	0.285566	0.298237	0.291825	0.0847986	0.309041	0.325576	0.131046	0.263923	0.203122	0.203509	0.110907	0.0417932	0.134518	-0.0440681	0.0649502	0.157941	0.176695	0.127269	0.154514	0.331601
608	-1.85469	7.10622	0.371577	0	0.417468	0	0.47035	4.32705	0.486225	0	0.897002	0	0.688321	0.245025	3.598	0.840198	0.450912	1.37233	1.64983	-6.10841	-2.31305	-1.5657	-0.482693	-0.279184	0.105803	-0.0363197	0.138162	0.151218	0.294127	0.355999	0.205522	0.283934	0.130367	0.186408	0.35719	0.139864	0.31388	0.171653	0.179327	0.0691308	0.0216542	0.0326851	-0.0739929	0.0460205	0.172925	0.170382	0.064166	0.103193	0.187021
609	-1.95014	7.91936	0.593771	0	0.207437	0	0.443041	4.93135	0.430697	0	1.08254	0	0.572161	0.358268	3.52594	0.789759	0.429318	1.399	1.5708	-7.22374	-2.59186	-1.01246	-0.526197	-0.263376	0.163632	-0.0135978	0.135592	0.122453	0.319296	0.330393	0.201316	0.388168	0.100435	0.279272	0.341458	0.177374	0.269913	0.164266	0.232875	0.123761	0.0634732	0.145565	-0.0403794	0.0365903	0.173198	0.264996	0.0736842	0.116814	0.262316
610	-1.90268	4.72563	0.484645	0	0.286312	0	0.422111	4.56429	0.733942	0	1.03333	0	0.663985	0.215545	3.52608	0.959708	0.612214	1.3879	1.6534	-3.58927	-1.12463	-1.70359	-0.463667	-0.286273	0.124094	-0.0342316	0.110806	0.0776966	0.217908	0.27959	0.138279	0.494833	0.0920083	0.239081	0.354785	0.165707	0.271053	0.152237	0.231002	0.133125	0.0807609	0.0745188	-0.0640025	0.0163928	0.135455	0.213677	0.104772	0.115552	0.371429
611	-1.83236	9.51508	0.507807	0	0.164959	0	0.293858	5.11464	0.574512	0	1.03983	0	0.547921	0.173752	3.50616	0.807088	0.553732	1.28219	1.75277	-8.59953	-2.85638	-1.70721	-0.515371	-0.329721	0.114003	-0.0293982	0.113156	0.105783	0.281017	0.194277	0.0311833	0.339413	0.0296576	0.210151	0.232816	0.18714	0.273982	0.185153	0.167131	0.0560197	0.0631872	0.0698173	-0.071316	0.00294972	0.154725	0.164964	0.126139	0.128507	0.218653
612	-1.88731	8.18049	0.64175	0	0.144818	0	0.418694	4.60582	0.655481	0	0.850467	0	0.558946	0.378555	3.49756	0.657981	0.53859	1.27963	1.72999	-7.3465	-3.07305	-1.29518	-0.456899	-0.282951	0.0910961	-0.0192565	0.105737	0.100805	0.260643	0.368922	0.180189	0.294533	0.0370244	0.138439	0.402799	0.183172	0.339961	0.160371	0.196484	0.103057	0.0980586	0.144846	-0.0436108	-0.0157953	0.197955	0.252802	0.138925	0.126106	0.176436
613	-1.8121	7.74545	0.410319	0	0.394823	0	0.430476	4.73313	0.59251	0	1.11484	0	0.671152	0.248093	3.47636	0.914568	0.422265	1.17598	1.61877	-6.83731	-3.01819	-1.49198	-0.491001	-0.314107	0.133823	-0.000906124	0.126771	0.094773	0.223434	0.326412	0.230775	0.295235	0.14532	0.229833	0.347391	0.146771	0.430821	0.159392	0.217256	0.0758873	0.0348113	0.0808397	-0.0823123	-0.017898	0.117059	0.171674	0.0207433	0.10716	0.333202
614	-1.81166	8.5883	0.426009	0	0.213604	0	0.435408	4.96498	0.5849	0	1.16412	0	0.549682	0.184381	3.43963	0.851314	0.69366	1.25345	1.81827	-7.59716	-2.12259	-1.34318	-0.484689	-0.285538	0.0669348	-0.100677	0.143767	0.0840779	0.205313	0.276292	0.254577	0.285467	0.0139436	0.235154	0.300781	0.133491	0.0897852	0.168866	0.160762	0.0915374	0.105197	0.182428	-0.0742246	-0.0333464	0.147529	0.260784	0.0488481	0.180122	0.299542
615	-1.81864	7.27927	0.550593	0	0.179411	0	0.482026	4.65985	0.655447	0	0.910912	0	0.804408	0.200634	3.38962	0.872616	0.398594	1.20525	1.75887	-6.03668	-1.98235	-1.3984	-0.488349	-0.315505	0.132493	0.0172042	0.08183	0.156977	0.206504	0.280623	0.105042	0.525305	0.139074	0.151213	0.330093	0.131981	0.461697	0.165932	0.221449	0.0864994	-0.0429377	0.0360626	-0.129623	0.0180718	0.15891	0.12047	0.110577	0.135314	0.314516
616	-1.86338	8.43295	0.748789	0	0.221607	0	0.330998	4.69573	0.633377	0	1.05703	0	0.685019	0.359773	3.76228	0.767094	0.690512	1.37506	1.68598	-7.60314	-0.845968	-1.71135	-0.485484	-0.290334	0.147625	0.0428054	0.133802	0.101005	0.235661	0.298291	0.152446	0.345324	0.097496	0.174202	0.385402	0.151797	0.317248	0.160119	0.181607	0.07564	0.0513356	0.100097	-0.0774598	0.00525588	0.136169	0.196011	0.147749	0.131412	0.305354
617	-1.87882	6.60785	0.718138	0	-0.0851267	0	0.323686	4.42546	0.539155	0	1.11838	0	0.606221	0.277855	3.56678	0.87539	0.644232	1.32598	1.75049	-5.65086	-1.36911	-2.24663	-0.499272	-0.25383	0.0846879	-0.0389973	0.0879978	0.0141323	0.322363	0.361094	0.263245	0.327932	0.0751424	0.26085	0.329005	0.19437	0.26284	0.150917	0.218482	0.102451	0.0697998	0.129709	-0.0532962	0.0196556	0.122463	0.155582	0.085142	0.186888	0.206585
618	-1.80151	7.04307	0.526417	0	0.340479	0	0.293772	4.72111	0.673619	0	1.12219	0	0.559961	0.236915	3.41063	0.923474	0.647528	1.3538	1.64911	-6.26992	-3.769	-1.55381	-0.492039	-0.334786	0.0715352	-0.0202931	0.0792357	0.01963	0.20211	0.314077	0.203869	0.251491	0.0439189	0.362951	0.3182	0.166002	0.326933	0.162375	0.223404	0.0454709	0.0282273	0.147663	-0.0720072	0.030454	0.145653	0.262635	0.0937505	0.106966	0.291316
619	-1.94818	7.40588	0.529251	0	0.172432	0	0.373356	4.73575	0.618226	0	0.876328	0	0.565537	0.143676	3.58943	0.817795	0.462621	1.31464	1.72035	-6.76344	-1.7098	-1.86718	-0.496594	-0.307719	0.133368	0.00882956	0.145146	0.0237857	0.19214	0.304374	0.157257	0.421185	0.0262312	0.224736	0.372428	0.162388	0.213136	0.188199	0.165043	0.111438	0.0855842	0.140946	-0.0886156	0.0985828	0.271184	0.207354	0.0497635	0.134187	0.297129
620	-1.88096	6.29244	0.628467	0	0.172012	0	0.386133	4.40416	0.545534	0	0.925942	0	0.668508	0.263805	3.59763	0.904064	0.53994	1.25914	1.79119	-5.28452	-1.83385	-1.92745	-0.460491	-0.267685	0.115218	-0.00369177	0.136152	0.068588	0.29024	0.263381	0.171491	0.417986	0.0895168	0.173537	0.377927	0.154243	0.298274	0.185855	0.160605	0.0716519	0.0636538	0.0948422	-0.106433	0.0246301	0.156093	0.204433	0.0538597	0.166758	0.277669
621	-1.87357	8.49149	0.402538	0	0.333736	0	0.423451	4.46381	0.341393	0	1.05225	0	0.619512	0.327978	3.53261	0.792662	0.489028	1.35484	1.6797	-7.52719	-2.32936	-1.54917	-0.445969	-0.282334	0.0746061	-0.0165946	0.164159	0.156518	0.290091	0.260768	0.15908	0.219712	0.0531558	0.266141	0.349031	0.172998	0.288652	0.180883	0.205404	0.0906593	0.0738203	0.0662404	-0.0825809	-0.00919788	0.170314	0.313867	0.0839059	0.123348	0.288852
622	-1.87852	6.79687	0.555663	0	0.273047	0	0.494473	4.98896	0.431433	0	0.955791	0	0.569662	0.263443	3.59609	0.937665	0.621117	1.39246	1.52707	-6.32082	-2.47025	-1.18094	-0.4776	-0.309352	0.117073	-0.0491767	0.1761	0.144268	0.163114	0.25321	0.210707	0.405026	0.0366441	0.247383	0.296981	0.188538	0.296053	0.160324	0.208451	0.0330932	0.0832248	0.133663	-0.0350046	0.040451	0.192472	0.159906	0.0326802	0.140664	0.459696
623	-1.94378	7.18799	0.569014	0	0.152537	0	0.406439	4.74921	0.735269	0	0.957948	0	0.680249	0.250228	3.53491	0.825324	0.543854	1.19435	1.56156	-6.35164	-1.10907	-1.53173	-0.497339	-0.269536	0.1141	-0.0164529	0.0995999	0.0752845	0.19952	0.272326	0.109167	0.461275	0.0554423	0.216422	0.326731	0.20285	0.320811	0.191095	0.227788	0.119717	0.102849	0.155504	-0.0339571	0.0350772	0.190587	0.226871	0.0171843	0.101204	0.184424
624	-1.88535	9.6059	0.652289	0	0.232197	0	0.416365	4.86054	0.680878	0	1.01243	0	0.577395	0.255991	3.67506	0.777533	0.492069	1.2854	1.74427	-8.71669	-2.25135	-1.35104	-0.429169	-0.292232	0.113209	-0.0207992	0.139826	0.0605159	0.262278	0.265837	0.179088	0.197607	0.0816026	0.193749	0.403493	0.110994	0.0792631	0.171922	0.228055	0.0942998	0.0732541	0.137358	-0.0192782	0.0277031	0.147228	0.181382	0.0653002	0.105824	0.262764
625	-1.86433	9.77596	0.404325	0	0.181712	0	0.427238	4.65953	0.430587	0	0.816969	0	0.605731	0.258189	3.49999	0.852019	0.616757	1.36577	1.69648	-9.12764	-1.74693	-1.06792	-0.520607	-0.285503	0.100074	-0.0317055	0.0815367	0.0703128	0.162701	0.311724	0.125472	0.537065	0.0596424	0.142814	0.34571	0.224341	0.383999	0.17968	0.197447	0.114227	0.0177934	0.0622607	-0.13889	0.0815505	0.217814	0.220139	0.033774	0.123843	0.335489
626	-1.87792	6.94016	0.600431	0	0.16571	0	0.462825	4.43834	0.614467	0	0.898184	0	0.653925	0.232942	3.47851	0.692473	0.55074	1.45194	1.72723	-6.20755	-2.95546	-1.8723	-0.486387	-0.26296	0.133099	-0.0449145	0.128729	0.0886427	0.223142	0.339174	0.327608	0.482075	0.0717231	0.190364	0.327591	0.151292	0.305003	0.15496	0.200401	0.120159	0.0619633	0.0897301	-0.0744931	0.0170447	0.159751	0.223143	0.0407365	0.157113	0.338419
627	-1.86048	6.99251	0.621319	0	0.171586	0	0.414507	4.37502	0.603852	0	0.950868	0	0.513151	0.231193	3.4067	0.802756	0.456461	1.25722	1.5456	-6.00595	-1.77137	-0.898192	-0.46233	-0.279095	0.0649776	-0.0380336	0.115333	0.227083	0.248107	0.352542	0.108033	0.556791	0.136139	0.225177	0.325944	0.173529	0.11067	0.177012	0.184329	0.0774351	0.0524154	0.0765303	-0.0705191	0.0625091	0.181948	0.240743	0.145931	0.0923887	0.252639
628	-1.81372	6.12294	0.613952	0	0.085575	0	0.410628	4.17657	0.467687	0	1.21087	0	0.694528	0.288153	3.50999	0.940426	0.523527	1.50368	1.62414	-5.47094	-2.55746	-1.53044	-0.438067	-0.301862	0.0675904	-0.079269	0.132349	0.0957519	0.2676	0.334584	0.11329	0.258862	0.071984	0.179412	0.339464	0.153407	0.250814	0.171756	0.16323	0.107019	0.18026	0.0764262	-0.104343	0.00669731	0.139676	0.25356	0.0700408	0.111966	0.165932
629	-1.92733	6.06774	0.396874	0	0.344485	0	0.39	4.50186	0.575303	0	0.989356	0	0.689839	0.22606	3.44123	0.927557	0.429537	1.19088	1.80772	-5.03892	-2.6171	-1.3739	-0.512371	-0.278986	0.121091	-0.0188626	0.10441	0.108706	0.225895	0.251405	0.142618	0.286831	0.118886	0.146191	0.411004	0.151156	0.382307	0.162978	0.228229	0.124809	0.0577932	0.0701159	-0.114134	0.073955	0.261761	0.204509	0.0636634	0.131652	0.406981
630	-1.83096	6.93226	0.481683	0	0.403306	0	0.444099	4.96035	0.605913	0	1.19655	0	0.737565	0.316713	3.49467	0.83488	0.466955	1.27943	1.65218	-6.00648	-2.90178	-1.58133	-0.545381	-0.340099	0.0925652	0.00572417	0.104051	0.0704945	0.294091	0.221525	0.288085	0.554433	0.198737	0.194003	0.297283	0.154148	0.286541	0.16729	0.171579	0.0608804	0.0365876	0.0741847	-0.107368	0.0648884	0.195315	0.130564	0.143292	0.105823	0.233621
631	-1.86916	7.02541	0.723746	0	-0.0235859	0	0.444333	4.54909	0.421394	0	1.02839	0	0.700298	0.22087	3.55394	0.836404	0.511964	1.31428	1.58728	-5.99278	-2.18076	-1.5968	-0.484151	-0.333294	0.114732	-0.0348095	0.106493	0.0964599	0.218984	0.298781	0.213216	0.559439	0.158655	0.205582	0.282012	0.17461	0.322096	0.173595	0.236816	0.0776856	0.0613743	0.0570962	-0.0837335	0.0583084	0.176841	0.20647	0.118569	0.104803	0.218736
632	-1.79687	8.52141	0.555804	0	0.163181	0	0.290196	4.1089	0.662714	0	1.07601	0	0.769485	0.221339	3.47519	0.733599	0.604981	1.32194	1.51388	-7.49665	-1.7531	-1.21819	-0.506089	-0.295646	0.10619	-0.0527833	0.0986269	0.0727501	0.206118	0.300782	0.00668266	0.413677	0.0750109	0.212547	0.2654	0.153805	0.263944	0.15832	0.238521	0.0839065	0.0375538	0.0740405	-0.0751635	0.00950727	0.13131	0.129203	0.0841646	0.119612	0.204277
633	-1.82763	8.00931	0.459917	0	0.35125	0	0.281872	4.58388	0.662752	0	0.937016	0	0.653303	0.317725	3.58378	0.845422	0.37794	1.36915	1.51235	-7.15133	-2.95901	-0.842601	-0.50504	-0.347672	0.107791	-0.0258516	0.0877341	0.0837704	0.243536	0.351148	0.324218	0.249412	0.089122	0.243533	0.368005	0.176909	0.272392	0.170614	0.15378	0.0805778	0.0577491	0.13865	-0.0962364	0.0181394	0.163165	0.216827	0.0537541	0.176985	0.298842
634	-1.89414	5.56644	0.517361	0	0.233894	0	0.524887	4.41837	0.552995	0	0.882772	0	0.717823	0.264593	3.49449	0.791964	0.423449	1.33377	1.71612	-4.78866	-2.68025	-0.960944	-0.487394	-0.268202	0.134268	-0.0273821	0.158221	0.147819	0.211481	0.301651	0.0645266	0.231601	0.0867435	0.260143	0.379715	0.154423	0.329569	0.167658	0.17762	0.117026	0.0548924	0.12283	-0.0740007	-0.0108073	0.133518	0.197075	0.0271039	0.188805	0.226958
635	-1.81217	6.33507	0.725302	0	0.168041	0	0.465116	4.89239	0.52744	0	1.0157	0	0.478733	0.370187	3.46723	0.905126	0.331349	1.51892	1.6554	-5.46064	-4.12505	-1.28751	-0.488638	-0.309972	0.0875631	-0.0201199	0.0634022	0.142643	0.295661	0.308062	0.0738963	0.328456	0.0582512	0.153209	0.348215	0.133908	0.295148	0.153296	0.193681	0.0741151	0.0101921	0.0982693	-0.0628349	-0.00718177	0.145321	0.235744	0.0795636	0.112693	0.290997
636	-1.85988	6.69652	0.563731	0	0.271487	0	0.465282	4.63838	0.585464	0	0.855187	0	0.713159	0.323607	3.46353	0.919492	0.665243	1.28721	1.59092	-5.86564	-3.23756	-1.7571	-0.536613	-0.343245	0.104086	-0.0400584	0.142452	0.0808446	0.248208	0.334848	0.161264	0.238987	0.148477	0.172204	0.32832	0.169394	0.392637	0.174344	0.251136	0.0704144	0.106998	0.0722037	-0.0601341	0.0545127	0.15882	0.139425	0.0823453	0.116421	0.237292
637	-1.96889	8.50043	0.484902	0	0.48064	0	0.462401	4.75257	0.627187	0	1.11975	0	0.600044	0.369101	3.41176	0.927969	0.558555	1.30079	1.81902	-7.40991	-0.997637	-1.13773	-0.462118	-0.240651	0.125684	-0.0510676	0.11197	0.104156	0.234542	0.379559	0.287747	0.534617	0.112257	0.0572389	0.357447	0.191561	0.444909	0.15714	0.21449	0.116416	0.0318253	0.123995	-0.0849984	0.121422	0.229141	0.265753	0.134821	0.0856925	0.234525
638	-1.90022	6.30504	0.571924	0	0.0671263	0	0.44749	4.40165	0.498688	0	0.963179	0	0.642678	0.340792	3.36782	0.631896	0.394826	1.41344	1.62127	-5.67023	-2.71124	-1.49091	-0.459033	-0.285978	0.0905328	-0.0963665	0.0868601	2.53989e-05	0.225829	0.262797	0.143216	0.365981	0.0844604	0.186561	0.336953	0.13872	0.414001	0.168193	0.228306	0.136859	0.136763	0.0723622	-0.0965581	0.0779183	0.183437	0.248159	0.11406	0.163434	0.223526
639	-1.81355	7.43713	0.632814	0	0.233633	0	0.400572	4.55669	0.698085	0	1.03591	0	0.586986	0.227492	3.53217	0.867339	0.399654	1.17545	1.74906	-6.33549	-1.35336	-1.88014	-0.503186	-0.274802	0.106807	-0.0847468	0.018891	0.055567	0.162264	0.290845	0.160104	0.358852	0.0939694	0.207917	0.233935	0.107617	0.332422	0.171653	0.26729	0.0612191	-0.0243292	0.0767478	-0.0414263	-0.00625708	0.193264	0.19598	0.156294	0.155159	0.178947
640	-1.82525	7.40454	0.503563	0	0.19152	0	0.470625	5.02222	0.688947	0	0.925206	0	0.5594	0.326663	3.36951	0.806133	0.510613	1.29894	1.71682	-7.38927	-2.01799	-1.333	-0.530963	-0.347862	0.108225	0.00184043	0.0947519	0.171004	0.306563	0.349065	0.214186	0.521799	0.046859	0.248516	0.256673	0.158155	0.347709	0.169057	0.119635	0.101774	0.0414642	0.0826716	-0.110716	0.0342656	0.158747	0.177328	0.100451	0.168804	0.427649
641	-1.87018	6.01383	0.495186	0	0.159361	0	0.413595	4.39763	0.799775	0	0.930116	0	0.675083	0.363999	3.32172	0.843039	0.533649	1.20161	1.71204	-5.04279	-2.58299	-1.20453	-0.478122	-0.291085	0.0718121	-0.00723333	0.0719828	0.0507752	0.212177	0.225138	0.147736	0.357419	0.00745269	0.218965	0.236766	0.210741	0.433934	0.145959	0.260045	0.126456	0.00856832	0.1721	-0.0518551	0.0248611	0.159625	0.260417	0.102349	0.115047	0.267724
642	-1.90755	9.77281	0.602581	0	0.227592	0	0.414049	4.42401	0.545538	0	0.922355	0	0.530417	0.26757	3.44986	0.655673	0.577611	1.41022	1.68243	-8.90541	-1.93477	-1.50346	-0.467922	-0.296011	0.0679236	-0.0315499	0.149637	0.185702	0.321802	0.293845	0.304195	0.351601	0.0981263	0.278199	0.340436	0.160975	0.407275	0.143241	0.191288	0.143315	0.0408048	0.1444	-0.0632662	0.0572553	0.194659	0.204478	0.0534739	0.144002	0.334361
643	-1.76947	7.46371	0.4934	0	0.308691	0	0.407631	4.65717	0.522069	0	1.04474	0	0.620872	0.346722	3.41152	0.931414	0.656746	1.38439	1.81271	-6.70828	-2.59719	-1.92129	-0.50742	-0.318921	0.0343839	-0.018509	0.00167592	0.0557949	0.206676	0.219553	0.208902	0.453216	0.0539264	0.209331	0.340384	0.16192	0.408506	0.176797	0.166984	0.0555461	-0.0101084	0.1359	-0.0652836	0.00759671	0.16482	0.191756	0.0430292	0.124676	0.295459
644	-1.84151	8.02562	0.516891	0	0.229968	0	0.504861	4.78216	0.448093	0	0.943452	0	0.720306	0.216942	3.51036	0.859127	0.518769	1.19558	1.65012	-6.79487	-1.50861	-1.69923	-0.531057	-0.295776	0.107708	0.000633117	0.152432	0.0360952	0.227648	0.272341	0.221611	0.314337	0.0717509	0.267962	0.262136	0.161202	0.386019	0.1629	0.233929	0.0780062	0.0785612	0.115374	-0.0765662	0.0117626	0.166913	0.169057	0.0616091	0.138435	0.317783
645	-1.91844	8.26404	0.355205	0	0.368308	0	0.514497	4.88729	0.638813	0	1.06048	0	0.685518	0.314388	3.46963	0.895225	0.481245	1.34039	1.81571	-7.16967	-1.53031	-1.33862	-0.456706	-0.25204	0.154241	-0.0237061	0.1299	0.102717	0.183515	0.342034	0.290455	0.500031	0.0494686	0.171488	0.373938	0.133566	0.225262	0.156754	0.16626	0.0794544	0.0740976	0.150647	-0.0647009	0.0554522	0.200795	0.288585	0.0451728	0.175562	0.193515
646	-1.91646	8.25216	0.410862	0	0.434709	0	0.378697	5.19834	0.561872	0	0.991685	0	0.619462	0.212178	3.5779	0.852886	0.458946	1.25081	1.80826	-7.9404	-2.62018	-1.48371	-0.463487	-0.297593	0.133868	-0.0559377	0.146506	0.0969692	0.320295	0.322935	0.116921	0.328581	0.0710902	0.179621	0.351117	0.187238	0.0700875	0.181999	0.166344	0.0913844	0.0671085	0.073684	-0.066397	0.0932222	0.154513	0.110598	0.105865	0.159611	0.289173
647	-1.91344	8.04443	0.645205	0	0.080825	0	0.532133	4.77028	0.564318	0	1.00409	0	0.624025	0.26018	3.44251	0.939814	0.620076	1.25312	1.71441	-7.33426	-3.25868	-1.59332	-0.459206	-0.300884	0.092668	-0.0242615	0.17647	0.091558	0.30197	0.298885	0.14708	0.417449	0.15663	0.148062	0.349098	0.132456	0.277651	0.160256	0.221027	0.124864	0.0806634	0.127663	-0.0707142	0.0301961	0.19877	0.182071	0.0563139	0.11666	0.264284
648	-1.88271	6.15612	0.457616	0	0.303426	0	0.490517	4.19661	0.553691	0	0.986654	0	0.634501	0.365759	3.53889	0.740594	0.515949	1.25737	1.69932	-4.95563	-2.17537	-1.56419	-0.45726	-0.286205	0.117298	0.00390456	0.140744	0.107938	0.302196	0.283567	0.301308	0.438552	0.0424937	0.147199	0.380786	0.173034	0.266834	0.168736	0.18518	0.081466	0.117846	0.0679077	-0.0955897	0.0351398	0.150676	0.150721	0.0779575	0.098669	0.285231
649	-1.86593	8.54905	0.607706	0	-0.00996447	0	0.39691	4.47797	0.615422	0	1.00683	0	0.672893	0.296956	3.53884	0.835155	0.565732	1.25248	1.69941	-7.39415	-1.55246	-1.50263	-0.47153	-0.292713	0.081252	-0.0857991	0.11599	0.051918	0.252675	0.304846	0.130771	0.560738	0.108859	0.224851	0.326233	0.151786	0.266337	0.170355	0.184519	0.125212	0.0533261	0.0888057	-0.100338	0.0355324	0.155298	0.277494	0.099619	0.113026	0.330019
650	-1.87329	5.55732	0.365312	0	0.365116	0	0.413353	4.42359	0.500717	0	0.884915	0	0.639803	0.240834	3.5749	0.816939	0.606768	1.43194	1.77428	-4.79495	-2.94591	-1.12719	-0.454358	-0.304182	0.097857	0.00428462	0.0733887	0.0943772	0.307591	0.174307	0.0865142	0.436356	0.114737	0.175483	0.403086	0.178429	0.381134	0.188724	0.198939	0.0971296	0.0968774	0.0919637	-0.0816514	0.0232409	0.136047	0.120947	0.0280599	0.142891	0.215195
651	-1.89884	6.58556	0.456626	0	0.315929	0	0.4161	4.57481	0.510428	0	0.768114	0	0.543624	0.316445	3.46404	0.785888	0.635329	1.35756	1.61848	-5.41411	-1.30727	-1.16888	-0.477346	-0.302827	0.141964	0.00523919	0.102522	0.071459	0.208392	0.315298	0.30888	0.461017	0.0889165	0.161529	0.423763	0.183402	0.349658	0.155218	0.238363	0.102617	0.0714435	0.164005	-0.0489239	0.0114492	0.137291	0.236721	0.0577102	0.121148	0.286963
652	-1.90942	7.38763	0.456506	0	0.460119	0	0.479586	5.18843	0.708188	0	0.902394	0	0.582134	0.313766	3.57112	0.849079	0.330204	1.37417	1.80262	-6.38517	-1.54007	-1.64286	-0.521257	-0.306671	0.0997047	-0.0235165	0.205181	0.117663	0.246601	0.282927	0.05535	0.370529	0.0282892	0.219074	0.306854	0.193499	0.396274	0.155161	0.216575	0.0957637	0.0858687	0.124406	-0.0867701	0.0636395	0.211347	0.159544	0.0767141	0.119991	0.29742
653	-1.91226	7.37582	0.574773	0	0.216346	0	0.409918	4.53761	0.454929	0	0.82338	0	0.533367	0.302835	3.52279	0.910291	0.472242	1.29164	1.55748	-6.94882	-2.38983	-1.10402	-0.476922	-0.31982	0.141124	-0.00865757	0.0632669	0.137496	0.241106	0.282417	0.111177	0.429014	0.00557107	0.154278	0.290159	0.197029	0.352691	0.138391	0.236199	0.0920118	0.0460162	0.0971136	-0.101891	0.0949198	0.241816	0.241856	0.172587	0.151708	0.28545
654	-1.84865	7.22151	0.442521	0	0.379345	0	0.41402	5.09042	0.676418	0	0.870775	0	0.592045	0.450468	3.52209	0.87872	0.497061	1.23567	1.79065	-6.26558	-1.78138	-1.27903	-0.54423	-0.367916	0.118799	-0.0491366	0.105141	0.106571	0.211453	0.351378	0.0923688	0.35883	0.0610502	0.195516	0.413161	0.149857	0.315551	0.161583	0.209012	0.0663491	0.0145767	0.106953	-0.0654862	0.0616606	0.210079	0.18993	0.0929897	0.113439	0.275069
655	-1.88321	7.07032	0.450909	0	0.185015	0	0.47575	4.59106	0.551713	0	0.978272	0	0.607525	0.339172	3.5728	0.743368	0.660313	1.45148	1.60146	-6.28657	-1.72021	-1.13147	-0.44696	-0.272239	0.121389	-0.0332707	0.0635688	0.0850986	0.205856	0.257965	0.274549	0.313992	0.00344564	0.200599	0.427058	0.203801	0.12689	0.148505	0.205384	0.12932	0.0920975	0.0812216	-0.089856	-0.00126452	0.128205	0.320015	0.0591886	0.156147	0.272117
656	-1.84452	6.69391	0.544213	0	0.254938	0	0.448252	4.31548	0.599691	0	1.10969	0	0.655762	0.222974	3.59184	0.754075	0.532375	1.29119	1.76957	-5.64062	-2.40289	-1.90491	-0.47061	-0.327275	0.0899621	-0.0135613	0.0558329	0.0549964	0.276477	0.236528	0.239034	0.394518	0.126092	0.182924	0.352393	0.169885	0.319338	0.144158	0.22829	0.104632	0.0879449	0.190597	-0.0770805	-0.00743784	0.115823	0.203068	0.102899	0.133139	0.297305
657	-1.92386	5.37353	0.595975	0	0.135102	0	0.50906	4.74639	0.456231	0	1.03091	0	0.718529	0.270077	3.54882	0.878531	0.600932	1.28828	1.60913	-4.564	-1.96197	-1.26306	-0.495954	-0.310021	0.133176	-0.0359827	0.133225	0.13875	0.27371	0.294322	0.174852	0.328184	0.0676107	0.173444	0.327514	0.158382	0.329729	0.174875	0.206969	0.120945	0.130009	0.154856	-0.0321089	0.0500847	0.194082	0.134074	0.0410707	0.0891125	0.332034
658	-1.86766	8.11176	0.4256	0	0.443813	0	0.362907	4.54506	0.575456	0	1.04259	0	0.63829	0.28564	3.49452	0.884912	0.562716	1.44835	1.82135	-7.32209	-2.37777	-1.79264	-0.517338	-0.309072	0.0879491	-0.0559521	0.124953	0.050261	0.23488	0.300877	0.165923	0.369366	-0.0202707	0.247485	0.396453	0.191968	0.318639	0.162371	0.169031	0.127485	0.124121	0.132476	-0.069777	0.0429625	0.190968	0.10664	0.0522853	0.13775	0.301318
659	-1.85393	8.15803	0.478939	0	0.152167	0	0.360493	4.63183	0.590777	0	0.949278	0	0.592607	0.239227	3.6348	0.903283	0.509938	1.20174	1.74077	-7.03115	-1.90625	-1.7972	-0.467907	-0.331917	0.079651	-0.0373325	0.142401	0.103363	0.249974	0.266551	0.174139	0.314015	0.0559104	0.164774	0.380768	0.168221	0.272017	0.184469	0.183271	0.122908	0.122921	0.102704	-0.0971022	0.0112904	0.165065	0.195599	0.103403	0.0931973	0.170359
660	-1.84626	7.19945	0.683501	0	0.15289	0	0.471354	4.29249	0.561419	0	0.790282	0	0.680921	0.326448	3.61096	0.804887	0.555389	1.30838	1.67152	-6.45018	-2.53394	-1.60692	-0.500142	-0.30899	0.0635756	-0.085173	0.117364	0.0490456	0.319323	0.284545	0.033478	0.312245	0.109587	0.282102	0.281501	0.160008	0.219898	0.166777	0.277722	0.113721	0.0942775	0.0215801	-0.132586	0.0766976	0.175481	0.315985	0.096047	0.123625	0.293524
661	-1.95317	6.16737	0.515948	0	0.199012	0	0.426767	4.91658	0.726159	0	0.973688	0	0.594135	0.281118	3.46973	0.752924	0.487695	1.23425	1.7458	-5.41197	-1.794	-1.29645	-0.492719	-0.270236	0.160107	-0.0213078	0.125585	0.0234149	0.226424	0.245074	0.147617	0.321507	0.0771681	0.156199	0.404224	0.175061	0.241882	0.167986	0.223036	0.0986953	0.0770205	0.102671	-0.0450522	0.0808026	0.20017	0.237541	0.0995152	0.109625	0.147914
662	-1.88402	7.19401	0.388279	0	0.269526	0	0.48993	4.5982	0.579982	0	0.9956	0	0.510246	0.273908	3.50919	0.991575	0.464981	1.19583	1.8043	-6.51572	-1.24023	-1.22319	-0.487547	-0.317786	0.103139	-0.0537213	0.138827	0.095726	0.283972	0.235042	0.202049	0.285629	0.0597974	0.198265	0.316558	0.175861	0.345469	0.207283	0.24017	0.0929382	0.0879341	0.115528	-0.0684439	0.0296423	0.166692	0.184678	0.0589225	0.118183	0.407149
663	-1.86113	7.08542	0.376545	0	0.393771	0	0.404201	4.85872	0.62675	0	0.969621	0	0.577502	0.203282	3.59392	0.682538	0.650287	1.31307	1.67287	-6.00801	-3.23917	-1.4644	-0.529123	-0.313267	0.138079	-0.0146999	0.158476	0.0976645	0.260022	0.271397	0.126189	0.350732	0.0533253	0.242885	0.325327	0.154447	0.300908	0.177529	0.153995	0.0817465	0.083551	0.0323902	-0.0824969	0.0201547	0.174613	0.220941	0.112781	0.130331	0.218091
664	-1.90964	6.31315	0.313527	0	0.384177	0	0.457616	4.21797	0.545318	0	1.10465	0	0.588683	0.241135	3.59222	0.755049	0.59044	1.38081	1.71156	-5.63793	-2.00492	-1.69509	-0.491688	-0.271845	0.103027	-0.0519354	0.120542	0.0820682	0.206502	0.365352	0.151177	0.380748	0.122039	0.198841	0.360908	0.12131	0.239587	0.184883	0.155996	0.0935445	0.148189	0.0277596	-0.0893755	0.0404475	0.23665	0.189515	0.146643	0.139595	0.427479
665	-1.90095	8.38656	0.5057	0	0.223732	0	0.473545	4.76046	0.477495	0	0.870784	0	0.636522	0.280453	3.65585	0.860586	0.593735	1.32692	1.76867	-7.48169	-3.15583	-1.59887	-0.498463	-0.329888	0.124736	0.000895271	0.106401	0.128915	0.241159	0.373094	0.23056	0.358271	0.105759	0.22352	0.375008	0.117441	0.386108	0.157882	0.195827	0.072585	0.0446331	0.0912196	-0.0894402	0.0966398	0.237901	0.224555	-0.00173602	0.143979	0.306985
666	-1.88353	5.63004	0.67168	0	0.156235	0	0.359843	4.69956	0.508037	0	1.04965	0	0.704058	0.403614	3.68496	0.86685	0.467719	1.31118	1.61093	-4.68244	-2.24976	-1.86724	-0.513238	-0.295196	0.108454	-0.00586945	0.156633	0.0820696	0.285269	0.28813	0.218328	0.157504	0.120589	0.297827	0.340466	0.161337	0.297201	0.155295	0.182667	0.0807442	0.0365485	0.131439	-0.0327826	0.014908	0.172125	0.246921	0.0889008	0.136216	0.311877
667	-1.80782	7.06036	0.487149	0	0.302799	0	0.374894	4.55337	0.489151	0	0.895705	0	0.555663	0.243883	3.61861	0.852763	0.596243	1.42058	1.70674	-5.89062	-3.18298	-2.08172	-0.530748	-0.352882	0.111229	-0.0168647	0.111771	0.141074	0.24723	0.389238	0.187522	0.348181	0.055598	0.287227	0.341267	0.13164	0.282622	0.154542	0.196071	0.0972899	0.0307983	0.0732533	-0.0992208	0.0262502	0.1359	0.105694	0.068553	0.173575	0.347741
668	-1.80577	6.63371	0.553273	0	0.149943	0	0.514376	4.27679	0.63347	0	0.841957	0	0.581468	0.318762	3.59437	0.800564	0.413924	1.52946	1.82434	-6.07992	-2.01655	-1.68439	-0.505957	-0.355165	0.0509249	-0.043871	0.0802167	0.142952	0.258082	0.442327	0.204857	0.277614	0.0641858	0.218759	0.342563	0.211963	0.391329	0.17029	0.149027	0.0584007	0.0520967	0.166182	-0.0781612	0.0421697	0.138392	0.189903	0.0399982	0.151998	0.194716
669	-1.90014	7.35062	0.478868	0	0.271855	0	0.455335	4.23989	0.530567	0	1.06786	0	0.578403	0.345371	3.47375	0.90265	0.508015	1.30699	1.79721	-6.62979	-3.44865	-1.2651	-0.489683	-0.269185	0.103754	-0.000655741	0.0799001	0.168368	0.251242	0.421754	0.23649	0.250811	0.0802711	0.149381	0.316637	0.187569	0.311899	0.17175	0.214603	0.107027	0.0953102	0.123111	-0.0886079	0.0141753	0.147843	0.259612	0.0866666	0.124062	0.260034
670	-1.88304	6.94889	0.635623	0	0.120992	0	0.377069	4.45157	0.496126	0	0.95736	0	0.630115	0.2251	3.48675	0.860593	0.598289	1.26858	1.89505	-5.6317	-1.99737	-1.58985	-0.532654	-0.291952	0.106763	-0.00467094	0.145865	0.0786248	0.227679	0.370549	0.159729	0.329391	0.126343	0.234005	0.317145	0.178143	0.272967	0.162221	0.250049	0.0954657	0.0518338	0.145038	-0.0732861	0.0533781	0.161564	0.150765	0.0527474	0.119891	0.285422
671	-1.80042	6.40521	0.517926	0	0.301577	0	0.518308	4.60538	0.545713	0	1.03337	0	0.543224	0.241618	3.56387	0.719061	0.449519	1.57607	1.60372	-5.38747	-2.06659	-1.05613	-0.486875	-0.307455	0.0934172	-0.0531314	0.123685	0.102757	0.205339	0.269182	0.126434	0.488653	0.0478141	0.216419	0.330694	0.163133	0.321986	0.155687	0.185573	0.112897	0.0530397	0.0489604	-0.111084	0.00796425	0.184744	0.07429	0.0389642	0.0882398	0.251091
672	-1.80083	6.94133	0.486418	0	0.280874	0	0.47177	4.73585	0.380293	0	1.10034	0	0.691367	0.274916	3.46932	0.784803	0.577384	1.36488	1.5113	-5.87923	-1.46331	-1.2768	-0.500063	-0.288678	0.0964511	-0.0758853	0.13226	0.0805832	0.291508	0.380921	0.20017	0.379426	0.1022	0.217674	0.346997	0.172378	0.206843	0.153424	0.185508	0.0849442	0.0533123	0.0816469	-0.070052	0.0153035	0.131079	0.234695	0.039927	0.126213	0.280464
673	-1.8321	5.84541	0.38059	0	0.421827	0	0.464351	4.47036	0.540079	0	0.893933	0	0.504683	0.189528	3.41079	0.7545	0.558086	1.34676	1.47654	-4.52603	-1.4683	-0.891173	-0.511565	-0.301194	0.0911109	-0.0625665	0.138692	0.014824	0.215158	0.212998	0.0923312	0.456559	0.0552599	0.114936	0.371247	0.154679	0.299867	0.17411	0.207579	0.0876083	0.00825738	0.120552	-0.118196	0.0861594	0.160651	0.189153	0.126955	0.192094	0.307267
674	-1.87913	6.86478	0.533852	0	0.293622	0	0.43791	5.07032	0.351835	0	0.962408	0	0.656394	0.203407	3.45282	0.831088	0.568988	1.37578	1.69003	-5.91204	-4.01633	-1.48409	-0.503371	-0.291884	0.160571	0.0373823	0.17383	0.0565618	0.186166	0.239863	0.0473093	0.245154	0.113204	0.188935	0.345407	0.127772	0.227638	0.183853	0.200449	0.104721	0.0899208	0.0274808	-0.0917307	0.0533831	0.164939	0.203079	0.101102	0.121923	0.0980602
675	-1.85638	8.24198	0.550542	0	0.204535	0	0.529986	4.37743	0.556232	0	0.855969	0	0.625013	0.302567	3.5502	0.85094	0.581724	1.30395	1.67123	-7.73561	-3.79759	-1.01548	-0.519386	-0.285577	0.101371	-0.0344634	0.0847158	0.118981	0.316597	0.261084	0.21875	0.414402	0.0956223	0.298603	0.299678	0.131751	0.377358	0.173212	0.159307	0.0781455	0.0687858	0.122684	-0.0858374	0.0238343	0.18454	0.224896	0.0937395	0.0886483	0.177554
676	-1.92187	6.95822	0.593524	0	0.0593088	0	0.435326	4.62426	0.520105	0	1.24294	0	0.522893	0.244301	3.58355	0.803058	0.424202	1.17092	1.7222	-5.97222	-2.57521	-1.52168	-0.488033	-0.285706	0.112675	-0.0360582	0.136119	0.0929608	0.228631	0.315119	0.23781	0.389321	0.0944469	0.210588	0.37674	0.154857	0.382749	0.180487	0.258025	0.040303	0.057899	0.0200243	-0.0527408	0.0864456	0.263198	0.213137	0.0542242	0.128849	0.272999
677	-1.91136	8.29647	0.556065	0	0.170382	0	0.282621	4.15713	0.407727	0	0.879883	0	0.565406	0.179198	3.49087	0.778254	0.50922	1.23452	1.72868	-7.81363	-1.21326	-1.76787	-0.438817	-0.276814	0.17111	0.0449962	0.118409	0.207288	0.254042	0.273888	0.106918	0.379326	0.0481899	0.264451	0.283476	0.172339	0.254489	0.157701	0.233058	0.105022	0.0776241	0.111912	-0.0671461	-0.0081907	0.13669	0.301021	0.0514296	0.157122	0.238879
678	-1.92547	8.38392	0.561813	0	0.295056	0	0.334042	4.51091	0.495854	0	0.997949	0	0.680502	0.343843	3.52338	0.830292	0.501088	1.39859	1.67161	-7.37	-1.86853	-1.60852	-0.4763	-0.281181	0.0966716	-0.0125807	0.124826	0.0563007	0.285507	0.313678	0.0611471	0.28422	0.119222	0.197221	0.314457	0.142008	0.213081	0.162628	0.142742	0.112471	0.115384	0.135388	-0.0879753	0.0890994	0.181622	0.33814	0.119434	0.196203	0.327322
679	-1.84488	6.82887	0.335902	0	0.303446	0	0.417638	4.79062	0.619455	0	1.11979	0	0.693929	0.182495	3.50662	0.786622	0.619023	1.31434	1.68741	-5.81785	-2.68338	-1.1387	-0.50218	-0.35138	0.127096	0.0101234	0.0807901	0.131082	0.261798	0.272166	0.0135475	0.318176	0.0901204	0.263116	0.337344	0.140488	0.198327	0.169823	0.17472	0.0760382	0.0694908	0.0912178	-0.0682943	0.0524194	0.125572	0.231997	0.0778466	0.123408	0.273274
680	-1.83196	6.34665	0.428798	0	0.346773	0	0.467975	4.0403	0.639426	0	1.0692	0	0.651296	0.260488	3.55103	0.759462	0.452477	1.42197	1.58608	-5.80942	-2.13917	-1.21723	-0.483438	-0.24908	0.0843491	-0.0364329	0.0992671	0.0949137	0.308132	0.359979	0.390374	0.154852	0.152388	0.231853	0.411805	0.185393	0.0641277	0.172543	0.164719	0.0934875	0.0887667	0.0608517	-0.108323	-0.0336762	0.108875	0.269043	0.0989571	0.110117	0.218177
681	-1.81661	5.85145	0.54696	0	0.259627	0	0.359198	4.20269	0.638622	0	1.06873	0	0.6736	0.330871	3.61678	0.848079	0.439008	1.30317	1.83582	-5.16633	-1.70086	-1.98074	-0.511604	-0.299575	0.0583255	-0.09446	0.127784	0.0760611	0.240322	0.222986	0.176355	0.411233	0.128305	0.261256	0.290183	0.182546	0.355037	0.165562	0.188723	0.125179	0.0960504	0.0484252	-0.0822544	-0.0095687	0.145111	0.193589	0.0635416	0.157684	0.284772
682	-1.86632	4.84352	0.527182	0	0.114207	0	0.452538	4.39967	0.427163	0	1.26985	0	0.645572	0.297989	3.47946	0.760159	0.492384	1.33526	1.57419	-3.84829	-1.83187	-1.28109	-0.506517	-0.326993	0.118754	-0.000497878	0.115624	0.0462285	0.168685	0.221722	0.242576	0.266495	0.0806223	0.236668	0.339345	0.171373	0.267264	0.172579	0.21361	0.0885636	0.098439	0.142043	-0.0869193	0.06705	0.164687	0.325449	0.117262	0.115496	0.258453
683	-1.86579	7.07079	0.47839	0	0.258774	0	0.493611	4.64334	0.722333	0	1.09384	0	0.633181	0.275761	3.51502	0.805694	0.551363	1.11168	1.81956	-5.99558	-1.73259	-1.64801	-0.502796	-0.293806	0.129438	0.0188009	0.114296	0.109052	0.246496	0.222046	0.207522	0.4422	0.127804	0.159244	0.350752	0.190537	0.332743	0.158705	0.190595	0.0857013	0.0532164	0.0880238	-0.0753702	-0.0127803	0.14426	0.21048	0.0410572	0.137024	0.26235
684	-1.86491	8.08616	0.505951	0	0.231412	0	0.482011	4.64327	0.601822	0	0.943461	0	0.680688	0.220991	3.43764	0.969072	0.500663	1.23139	1.65423	-7.30167	-1.91827	-1.50319	-0.509982	-0.326038	0.103941	-0.0132005	0.133398	0.107823	0.275542	0.305607	0.293689	0.360286	0.0797905	0.0940599	0.450391	0.152268	0.204059	0.155074	0.187264	0.0950262	0.0570092	0.0944986	-0.0716222	0.0270188	0.153199	0.199624	0.0350461	0.151272	0.393858
685	-1.91658	7.76349	0.511319	0	0.363321	0	0.392344	4.97793	0.615999	0	1.13284	0	0.654909	0.280058	3.55852	0.960021	0.579332	1.37454	1.72966	-6.62757	-2.17099	-1.70385	-0.45487	-0.24732	0.0942676	-0.0102459	0.137187	0.0888565	0.350125	0.22463	0.207266	0.356078	0.10756	0.187182	0.318514	0.169512	0.267045	0.1664	0.260584	0.0616255	0.045435	0.0613725	-0.0603883	0.0374294	0.164289	0.147996	0.0602562	0.142442	0.269312
686	-1.89032	7.64303	0.554609	0	0.282175	0	0.415799	4.77004	0.645831	0	1.13473	0	0.580753	0.258785	3.48435	0.83686	0.629224	1.21371	1.70938	-7.13017	-3.20435	-1.48343	-0.481401	-0.26986	0.10314	-0.0785613	0.0173341	0.105932	0.182593	0.299608	0.209244	0.237215	0.10107	0.230066	0.286565	0.17771	0.0891868	0.164788	0.211939	0.0944554	0.0895293	0.102488	-0.0374392	0.0416099	0.160484	0.237628	0.126459	0.162365	0.306218
687	-1.9828	7.08047	0.60578	0	0.143375	0	0.400536	5.05213	0.713578	0	1.0666	0	0.62734	0.216249	3.52847	0.747038	0.589472	1.28595	1.72155	-6.09862	-1.94462	-1.69971	-0.467937	-0.288785	0.15843	0.0197148	0.0385643	0.0178005	0.156021	0.192964	0.314621	0.222926	0.000569015	0.244883	0.334948	0.181433	0.198985	0.175083	0.203713	0.128455	0.0665412	0.115573	-0.0650686	0.103231	0.262664	0.182124	0.066379	0.150781	0.20771
688	-1.8512	7.43141	0.717453	0	0.207877	0	0.269465	4.83863	0.610144	0	0.981259	0	0.599821	0.190512	3.62171	0.694253	0.459711	1.36969	1.5612	-7.10416	-2.48976	-1.11075	-0.47382	-0.283147	0.11057	-0.0403408	0.0497474	0.0881769	0.294772	0.216877	0.234334	0.174303	0.143177	0.324676	0.32875	0.117468	0.253892	0.17932	0.226536	0.102431	0.104558	0.0810668	-0.078394	0.0334909	0.144242	0.23077	0.0973762	0.116632	0.316096
689	-1.83573	7.74803	0.701541	0	0.198039	0	0.41185	4.73999	0.552018	0	1.07162	0	0.697333	0.238949	3.71352	0.778904	0.486788	1.19115	1.83239	-7.06375	-1.76818	-1.55085	-0.475989	-0.308339	0.0972608	-0.00563839	0.147687	0.0660102	0.21332	0.249621	0.242289	0.320495	0.10049	0.269581	0.346556	0.191838	0.206286	0.17519	0.158219	0.0960752	0.0713308	-0.0246951	-0.0885547	0.017472	0.151485	0.294821	0.130833	0.0666661	0.0978967
690	-1.90627	7.19046	0.520394	0	0.153299	0	0.459727	4.69221	0.624835	0	1.07423	0	0.526065	0.227551	3.58288	0.834843	0.420828	1.07228	1.84975	-5.88947	-1.7975	-1.96742	-0.492082	-0.312086	0.102396	0.00352032	0.142414	0.0501484	0.218597	0.285424	0.0226197	0.366129	0.0649141	0.244503	0.391232	0.134452	0.323908	0.201767	0.215532	0.0787421	0.0874444	0.089745	-0.0532634	0.0527858	0.242374	0.232162	0.0782717	0.0925375	0.259996
691	-1.87499	6.66647	0.426729	0	0.4055	0	0.384285	4.96178	0.59002	0	0.968436	0	0.61406	0.329338	3.42227	0.908944	0.662139	1.28606	1.62414	-6.08257	-2.90092	-1.277	-0.526938	-0.303631	0.118709	-0.0399665	0.132637	0.157184	0.278421	0.355749	0.130194	0.460791	0.0970176	0.315478	0.374149	0.144257	0.326601	0.181745	0.200121	0.0993583	0.100589	0.197354	-0.0595176	0.00934753	0.132692	0.182842	0.00574511	0.139474	0.300178
692	-1.92	7.73889	0.643331	0	0.305436	0	0.497866	4.76078	0.596975	0	1.0869	0	0.661253	0.358268	3.4577	0.851727	0.619475	1.22434	1.83261	-6.51483	-1.6914	-1.86131	-0.547446	-0.271262	0.0956007	-0.01827	0.108953	0.0803549	0.245506	0.268959	0.0860707	0.27468	0.159554	0.248613	0.200402	0.118227	0.294978	0.19226	0.240719	0.124091	0.100769	0.113694	-0.0443524	0.0475928	0.186568	0.132882	0.0561025	0.168033	0.384877
693	-1.79996	7.45293	0.533741	0	0.168274	0	0.491147	4.91743	0.525678	0	0.952605	0	0.662906	0.246476	3.51401	0.757629	0.516271	1.3779	1.78506	-6.26185	-3.56241	-1.94416	-0.45197	-0.281873	0.0536127	-0.0823487	0.13726	0.104721	0.282472	0.227465	0.112299	0.336497	0.0708392	0.147089	0.398301	0.144691	0.197203	0.176133	0.122906	0.0761786	0.0520547	0.178642	-0.0138575	-0.0422286	0.0905686	0.272333	0.0788584	0.126013	0.33516
694	-1.8482	8.00838	0.522478	0	0.298469	0	0.439668	4.57903	0.310016	0	1.17373	0	0.589467	0.331386	3.5777	0.783431	0.394118	1.31689	1.71026	-7.14489	-2.24949	-2.08749	-0.457863	-0.303216	0.0762248	-0.0736924	0.163646	0.0769031	0.233778	0.246675	0.0342364	0.138169	0.0159544	0.204009	0.337514	0.150445	0.340604	0.163984	0.263583	0.0935742	0.112866	0.0471842	-0.0957145	0.0462729	0.190784	0.137913	0.0907933	0.136659	0.263821
695	-1.87159	7.52705	0.668278	0	0.170524	0	0.369074	4.80235	0.636618	0	1.04195	0	0.616942	0.233172	3.48988	0.83426	0.48079	1.29561	1.50056	-7.03946	-2.66028	-1.26163	-0.503793	-0.269665	0.0719341	-0.0445224	0.0631862	0.0605745	0.296802	0.251153	-0.0366019	0.362319	0.100653	0.172727	0.412203	0.161703	0.273267	0.188639	0.230502	0.137709	0.106631	0.130602	-0.107587	0.0175436	0.152615	0.175322	0.108469	0.173335	0.146846
696	-1.83634	6.38075	0.580661	0	0.134765	0	0.532314	4.3386	0.679286	0	0.938259	0	0.682847	0.256706	3.52616	0.743853	0.578842	1.28939	1.70415	-5.68726	-2.40929	-1.37148	-0.488868	-0.264444	0.112272	-0.0506157	0.0884101	0.128319	0.213619	0.297673	0.0830438	0.487536	0.081147	0.185024	0.348415	0.193039	0.227051	0.155563	0.182281	0.0665138	0.0477211	0.0795093	-0.109229	0.0341805	0.177839	0.366428	0.0777204	0.0950006	0.311446
697	-1.9288	7.74699	0.503954	0	0.36546	0	0.453274	5.10117	0.746374	0	0.983209	0	0.627174	0.240452	3.50492	0.838573	0.495571	1.62468	1.65247	-7.55152	-2.39706	-1.22536	-0.437831	-0.267681	0.0680215	-0.0395134	0.107422	0.062723	0.282724	0.377238	0.219838	0.340594	0.103342	0.248598	0.351197	0.102889	0.287294	0.145081	0.169523	0.0640678	0.0392243	0.108412	-0.0631677	0.102788	0.241948	0.288926	0.124989	0.14606	0.230808
698	-1.82577	7.04695	0.680968	0	0.0565171	0	0.450961	4.61234	0.519807	0	1.00986	0	0.555074	0.209366	3.3888	0.799659	0.586292	1.2235	1.53373	-6.18611	-2.14209	-1.23536	-0.473132	-0.286354	0.0375147	-0.0638922	0.116511	0.0604459	0.312638	0.409986	0.27378	0.329448	0.0955666	0.193799	0.334952	0.189427	0.249234	0.183993	0.200953	0.0984652	0.0420765	0.132492	-0.0799567	0.0143884	0.139338	0.246855	0.130717	0.0857586	0.103261
699	-1.87842	4.56937	0.714352	0	0.111674	0	0.357897	4.99031	0.677114	0	1.13634	0	0.502954	0.225729	3.5238	0.813257	0.602917	1.29519	1.63226	-3.72755	-1.97781	-1.53195	-0.479758	-0.281227	0.127912	0.00237913	0.0946207	0.0185386	0.238956	0.275274	0.280058	0.251071	0.0565397	0.272739	0.346851	0.154133	0.358845	0.172607	0.17634	0.0772901	0.0912682	0.111559	-0.0640301	0.023994	0.183428	0.238332	0.0720565	0.0836731	0.254558
700	-1.83931	7.21895	0.486637	0	0.284253	0	0.426595	5.03662	0.610657	0	1.10627	0	0.509329	0.201607	3.4239	0.81439	0.571111	1.30445	1.63213	-6.37306	-3.39013	-1.39173	-0.495819	-0.328664	0.123874	-0.0476061	0.155986	0.0956356	0.298928	0.243259	0.117117	0.370038	0.125609	0.133245	0.36391	0.124234	0.37825	0.150238	0.174577	0.136256	0.106203	0.11103	-0.0653238	-0.00688526	0.148379	0.193384	0.101035	0.125207	0.180253
701	-1.91325	8.28359	0.687196	0	0.0981253	0	0.442047	4.80287	0.581345	0	1.04101	0	0.674318	0.200177	3.56415	0.845741	0.427794	1.39184	1.86499	-7.35223	-1.25773	-1.67919	-0.486721	-0.310416	0.0663543	-0.0394735	0.130025	0.127554	0.229434	0.324862	0.205119	0.34226	0.139681	0.258465	0.355685	0.163543	0.250537	0.173741	0.23539	0.129701	0.149464	0.100303	-0.0855548	0.065873	0.167661	0.197238	0.026855	0.13732	0.268838
702	-1.92471	8.51464	0.769579	0	0.0566642	0	0.572194	4.83079	0.64656	0	0.945821	0	0.618718	0.289187	3.36148	0.900499	0.52102	1.13352	1.60486	-7.31817	-2.33796	-1.62388	-0.497376	-0.275644	0.155124	0.0177687	0.11506	0.0771315	0.218706	0.268692	0.0641709	0.23959	0.0251828	0.192725	0.44141	0.138547	0.359567	0.190506	0.178103	0.103566	0.0692006	0.0381627	-0.067936	0.0452034	0.222521	0.215227	0.0199061	0.103889	0.256983
703	-1.89951	5.67844	0.83709	0	-0.016565	0	0.392589	4.78238	0.624128	0	1.05424	0	0.507993	0.304351	3.51786	0.948285	0.416353	1.33837	1.76905	-4.82361	-0.83438	-1.75937	-0.490027	-0.302269	0.0925036	-0.0232229	0.114887	0.122936	0.243762	0.319832	0.233471	0.324621	0.08043	0.18986	0.36705	0.192304	0.213759	0.1818	0.239261	0.0884569	0.0441731	0.089522	-0.0915578	0.0313304	0.182571	0.148028	0.0534252	0.115983	0.317555
704	-1.86611	7.19101	0.349313	0	0.392474	0	0.361341	4.54664	0.559684	0	1.00471	0	0.62347	0.33598	3.41236	0.84956	0.49067	1.2749	1.67037	-6.28132	-2.62163	-1.26915	-0.51785	-0.308179	0.129335	-0.0401985	0.146738	0.0886906	0.196679	0.371395	0.103355	0.481493	0.0560085	0.229042	0.360651	0.188624	0.308161	0.162447	0.268486	0.0809103	0.0684873	0.0856603	-0.132717	0.0231221	0.142502	0.22162	0.119765	0.149136	0.23243
705	-1.89576	7.28673	0.490067	0	0.255305	0	0.405454	4.58948	0.463163	0	0.952103	0	0.662966	0.397569	3.58857	0.824124	0.480511	1.25773	1.7743	-6.31419	-3.84094	-1.6019	-0.476671	-0.316935	0.117144	-0.0212268	0.188728	0.123435	0.273708	0.31124	0.204429	0.534323	0.156172	0.254235	0.328579	0.172294	0.317349	0.166853	0.246758	0.110265	0.0888847	0.085876	-0.119558	0.0273026	0.144479	0.134035	0.0647661	0.160126	0.287209
706	-1.85147	6.96705	0.77627	0	-0.102605	0	0.384255	4.38603	0.549855	0	0.940867	0	0.533013	0.39564	3.45007	0.855695	0.626348	1.44488	1.55755	-5.86376	-3.77695	-1.3771	-0.495342	-0.355586	0.0834832	-0.00716239	0.0636211	0.105263	0.241292	0.270376	0.166102	0.449834	0.043534	0.238107	0.376468	0.169761	0.330237	0.177965	0.173855	0.0842987	0.0700182	0.0693027	-0.0578145	0.034054	0.170789	0.172248	0.0334542	0.180096	0.270322
707	-1.85613	7.00234	0.845566	0	-0.0108871	0	0.419052	4.89738	0.626258	0	1.02742	0	0.477054	0.266814	3.53372	0.929826	0.568839	1.26652	1.59754	-5.58525	-3.58393	-1.34269	-0.481447	-0.350721	0.141152	0.00233156	0.12651	0.0616144	0.291889	0.250081	0.0252556	0.520645	0.116781	0.149543	0.317071	0.143431	0.420769	0.181292	0.186772	0.0830984	0.0888835	0.13	-0.0869332	0.00548825	0.136095	0.207605	0.0558057	0.137423	0.214278
708	-1.84824	8.26964	0.749641	0	0.0957152	0	0.372344	4.66808	0.477278	0	1.1441	0	0.591311	0.257299	3.48485	0.90358	0.426189	1.42287	1.75154	-6.97696	-3.1786	-1.5804	-0.462328	-0.299778	0.105513	-0.0561225	0.105129	0.0722337	0.279499	0.268531	0.29432	0.288252	0.0387729	0.187652	0.356944	0.172463	0.307056	0.146664	0.219213	0.115327	0.0565031	0.0973645	-0.0830522	0.0180252	0.123073	0.152242	0.0840215	0.142247	0.400135
709	-1.86646	7.5438	0.555456	0	0.281716	0	0.457785	4.77138	0.680939	0	0.928155	0	0.612839	0.218326	3.56755	0.770256	0.41495	1.39754	1.79222	-6.71103	-1.8722	-1.58183	-0.418041	-0.256964	0.0677157	-0.0647862	0.0603271	0.0688683	0.229394	0.210283	0.107498	0.545463	0.0944334	0.171887	0.401098	0.150361	0.268296	0.165582	0.195909	0.103377	0.089147	0.0763534	-0.0376242	0.0218672	0.141879	0.198075	0.0967993	0.136407	0.250932
710	-1.85571	7.85548	0.552855	0	0.0886488	0	0.52178	4.49382	0.733576	0	0.928445	0	0.503449	0.252263	3.435	0.788526	0.579183	1.35907	1.8019	-7.28393	-2.30981	-1.49294	-0.436023	-0.291763	0.0909746	-0.00313028	0.103234	0.00213254	0.276745	0.263149	0.207318	0.0854231	0.102907	0.24934	0.346499	0.14257	0.197442	0.179841	0.184858	0.104989	0.0935822	0.0621603	-0.0878413	-0.0146602	0.123002	0.256061	0.0652806	0.156891	0.293883
711	-1.86507	7.84202	0.584481	0	0.269783	0	0.461225	4.7039	0.514788	0	0.850922	0	0.548743	0.251591	3.55213	0.805057	0.500259	1.30552	1.63841	-6.31921	-3.63012	-1.41053	-0.447967	-0.294705	0.142522	-0.0328772	0.106249	0.0950327	0.218514	0.284828	0.302589	0.376199	0.0368467	0.227505	0.325992	0.200481	0.204618	0.166319	0.16223	0.0747184	0.0156606	0.120299	-0.0438575	-0.0253953	0.15444	0.184149	0.0918256	0.144758	0.21568
712	-1.85979	7.9434	0.520049	0	0.416645	0	0.475587	4.71485	0.433823	0	0.978999	0	0.74309	0.251452	3.49896	0.790061	0.578345	1.38685	1.67072	-6.66174	-2.85084	-1.58054	-0.510522	-0.299086	0.0600304	-0.0892821	0.100551	0.0654587	0.200237	0.292321	0.307684	0.322982	0.0831792	0.283971	0.320256	0.156973	0.216142	0.153795	0.170313	0.115183	0.0931936	0.0846927	-0.0823189	0.0356702	0.183047	0.335785	0.0972802	0.13435	0.283891
713	-1.92324	8.685	0.503801	0	0.265531	0	0.517663	4.58408	0.628616	0	0.870713	0	0.600133	0.206559	3.4573	1.00549	0.488058	1.30708	1.73593	-8.52649	-0.795357	-2.02043	-0.471768	-0.299769	0.111527	-0.0285629	0.171381	0.0985942	0.284445	0.252514	0.0127002	0.378481	0.0287221	0.222755	0.387922	0.145552	0.319492	0.175992	0.206827	0.115906	0.111046	0.0451789	-0.0714852	0.095767	0.219551	0.224837	0.0946104	0.133315	0.275286
714	-1.88972	8.45729	0.606422	0	0.0566394	0	0.504628	4.99995	0.523581	0	1.02603	0	0.533727	0.228347	3.43942	0.950999	0.495298	1.37926	1.8505	-7.79277	-2.12413	-1.13801	-0.529254	-0.329293	0.100383	-0.046991	0.0495834	0.0996968	0.267433	0.313351	0.238268	0.25218	0.0583044	0.272747	0.346013	0.186125	0.357495	0.148196	0.291948	0.0748496	0.0687057	0.0768397	-0.0554052	0.0827194	0.178026	0.253395	0.126058	0.19253	0.352534
715	-1.8387	7.65779	0.572995	0	0.284108	0	0.406253	4.74369	0.505804	0	1.0305	0	0.735033	0.328358	3.51392	0.906967	0.583541	1.3587	1.63782	-6.85067	-1.32494	-1.51947	-0.498741	-0.314476	0.0971435	-0.0642142	0.153632	0.0526923	0.292619	0.428111	0.234281	0.351482	0.116853	0.254225	0.282406	0.174096	0.363482	0.192077	0.193972	0.0658752	0.116456	0.0669439	-0.104789	0.0479493	0.165568	0.216674	0.0312554	0.0947708	0.216662
716	-2.00211	7.83969	0.444615	0	0.218653	0	0.377853	4.13797	0.63957	0	0.874117	0	0.710358	0.256775	3.45673	0.929237	0.567686	1.31579	1.69085	-6.60073	-2.35366	-1.23772	-0.427133	-0.262076	0.129523	0.00247929	0.113856	0.0899662	0.259081	0.366665	0.223037	0.410255	0.12119	0.22653	0.316371	0.112596	0.159398	0.175142	0.17752	0.162838	0.105281	0.128847	-0.0803878	0.0895935	0.230529	0.159611	0.0888707	0.154945	0.257807
717	-1.90277	6.46661	0.644521	0	0.169912	0	0.416974	4.50004	0.484611	0	1.12856	0	0.547682	0.231647	3.65757	0.847089	0.59884	1.40639	1.65682	-5.58784	-2.72131	-1.69234	-0.467999	-0.26211	0.0716045	-0.0881548	0.12384	0.065885	0.137883	0.336386	0.199837	0.328066	0.0111748	0.153159	0.433573	0.222047	0.277017	0.187295	0.227441	0.112577	0.090934	0.0610111	-0.0952745	0.0924374	0.19671	0.0824691	0.1095	0.126919	0.384716
718	-1.90082	8.34679	0.444389	0	0.263132	0	0.542853	4.50284	0.495323	0	1.00433	0	0.540332	0.217078	3.31625	0.856254	0.583181	1.27751	1.65527	-7.09586	-2.31057	-1.28839	-0.525298	-0.300189	0.135733	0.00223543	0.154399	0.0248389	0.177402	0.314446	0.239958	0.560154	0.0684079	0.230786	0.399271	0.142664	0.429355	0.185802	0.286915	0.0597147	0.101104	0.148861	-0.0324283	0.0256542	0.189839	0.170036	-0.00775134	0.133208	0.426326
719	-1.95119	5.95294	0.470027	0	0.243131	0	0.548259	4.44192	0.554041	0	0.935068	0	0.651346	0.147479	3.46277	0.811501	0.516529	1.50548	1.79747	-5.20634	-2.28392	-1.18801	-0.531099	-0.306651	0.0943718	-0.0093856	0.0951304	0.108862	0.231531	0.391721	0.19954	0.409584	0.127593	0.29193	0.378607	0.175659	0.269609	0.149734	0.256677	0.115974	0.108893	0.0648716	-0.0780906	0.0946188	0.21595	0.222649	0.13557	0.128936	0.272884
720	-1.86898	6.47789	0.594398	0	0.266342	0	0.506639	5.20763	0.442499	0	1.04039	0	0.558649	0.135786	3.49176	0.686052	0.523927	1.20856	1.83406	-5.62495	-1.91165	-1.58302	-0.478343	-0.304381	0.118651	-0.0452241	0.127704	0.0621204	0.232224	0.264942	0.283633	0.428296	0.0844795	0.230811	0.325995	0.137534	0.363035	0.154891	0.173509	0.0995458	0.0586436	0.0716274	-0.0796421	0.0382772	0.191698	0.123938	0.073791	0.152209	0.345131
721	-1.91092	6.51031	0.462722	0	0.322158	0	0.408293	4.69108	0.570381	0	1.0796	0	0.629519	0.211662	3.555	0.773203	0.532687	1.18157	1.60525	-5.50262	-2.67558	-1.52263	-0.442718	-0.302671	0.125436	-0.0290337	0.00647497	0.0736734	0.152753	0.39615	0.0571932	0.303516	0.0601843	0.253072	0.317993	0.125387	0.32494	0.181175	0.223021	0.0728046	0.0895784	0.10193	-0.0340734	0.0691669	0.228019	0.103188	0.0908228	0.162301	0.406814
722	-1.89497	6.2045	0.586282	0	-0.040901	0	0.436085	4.77038	0.601359	0	0.978296	0	0.69114	0.175302	3.52438	0.811459	0.571935	1.46789	1.68791	-5.36186	-2.41877	-1.66518	-0.479634	-0.299173	0.0952822	-0.0503397	0.150445	0.0721754	0.237211	0.2363	0.187141	0.495158	0.0470764	0.184079	0.304895	0.150461	0.191968	0.178626	0.170474	0.106632	0.0929519	0.149273	-0.0484462	0.0573162	0.179108	0.208944	0.0747324	0.160168	0.330808
723	-1.89477	8.48136	0.694023	0	0.202183	0	0.377578	4.35342	0.667369	0	0.919848	0	0.49947	0.301259	3.64319	0.846768	0.604452	1.28633	1.57819	-8.34429	-1.90108	-1.53789	-0.459294	-0.27017	0.0827684	-0.0672563	0.117164	0.0670666	0.29086	0.331468	0.385053	0.360209	0.0685357	0.20224	0.413336	0.159628	0.265009	0.169798	0.183384	0.0296711	0.0586287	0.131631	-0.0137064	0.0163316	0.181063	0.214621	0.0718299	0.186808	0.319864
724	-1.8401	7.87051	0.608711	0	0.237367	0	0.469776	4.55065	0.664543	0	0.813851	0	0.506137	0.341272	3.5912	0.810453	0.446647	1.25951	1.7089	-7.07763	-1.62358	-1.72819	-0.495386	-0.31091	0.11976	-0.00793783	0.0858565	0.0802042	0.226469	0.278997	0.132919	0.42567	0.0957364	0.316382	0.31732	0.176387	0.220625	0.186532	0.211235	0.0823006	0.079521	0.045084	-0.0625279	0.000351033	0.163224	0.237068	0.0832802	0.0698405	0.214194
725	-1.81962	7.84531	0.609794	0	0.184433	0	0.47357	4.72664	0.583928	0	0.914708	0	0.557464	0.282058	3.53606	0.88243	0.564037	1.21328	1.55346	-6.40889	-1.9358	-1.73041	-0.463169	-0.325154	0.116696	-0.0245792	0.143849	0.152117	0.25433	0.257212	0.155405	0.191128	0.0674476	0.198354	0.316912	0.192976	0.327026	0.186305	0.129418	0.10176	0.0423505	0.114391	-0.102501	-0.0201776	0.115604	0.0825668	0.0121439	0.104452	0.267897
726	-1.91166	6.74502	0.620266	0	0.219207	0	0.533113	4.71783	0.594713	0	0.840055	0	0.698062	0.193465	3.57155	0.876675	0.590198	1.46544	1.60675	-5.80681	-2.176	-1.5185	-0.499811	-0.261791	0.0783655	-0.11046	0.186865	0.11296	0.264283	0.356143	-0.0409456	0.424581	0.058572	0.215207	0.363355	0.156562	0.33655	0.169581	0.20482	0.0747842	0.0856707	0.169096	-0.0169114	0.036801	0.201431	0.195028	0.0781438	0.185835	0.233204
727	-1.81712	5.84608	0.614659	0	0.136255	0	0.386748	4.58276	0.518009	0	1.01125	0	0.795878	0.341995	3.50354	0.958956	0.701301	1.24974	1.55219	-4.6526	-1.07165	-0.917928	-0.504554	-0.297585	0.141071	-0.0292605	0.0929067	0.0141291	0.264871	0.256788	0.223823	0.384115	0.0935873	0.178428	0.348712	0.169901	0.283446	0.159394	0.160679	0.0452164	0.0535809	0.11319	-0.0756763	0.011948	0.130539	0.196863	0.0760449	0.133616	0.23374
728	-1.86299	5.52068	0.588589	0	0.0694188	0	0.465226	4.47746	0.572375	0	1.00794	0	0.661762	0.21123	3.54332	0.785284	0.456605	1.23472	1.6682	-5.19565	-2.64773	-1.72657	-0.573567	-0.308452	0.159911	-0.0445574	0.112651	0.0155744	0.209492	0.28376	0.211422	0.412672	0.00776819	0.201669	0.352573	0.208701	0.236285	0.16249	0.19367	0.14078	0.114475	0.0601624	-0.0900591	0.0153225	0.14155	0.254245	0.046706	0.119262	0.239018
729	-1.81512	7.81892	0.536892	0	0.257129	0	0.384572	4.85112	0.586508	0	1.07703	0	0.68702	0.219342	3.61868	0.806378	0.540966	1.34382	1.56383	-7.3896	-2.5503	-1.23761	-0.566698	-0.349073	0.0877723	-0.0370296	0.126308	0.0923317	0.295292	0.130355	0.0993825	0.301445	0.0567969	0.135816	0.329914	0.117054	0.366617	0.156441	0.181924	0.0982897	0.0675867	0.0846305	-0.109371	0.0643471	0.181042	0.19909	0.152629	0.153073	0.287919
730	-1.83753	6.71437	0.557948	0	0.23547	0	0.367231	4.84206	0.340275	0	0.924718	0	0.677733	0.204819	3.48672	0.861279	0.643146	1.39591	1.58841	-5.69312	-1.86869	-0.805782	-0.492185	-0.299576	0.126764	-0.0823665	0.125124	0.0952997	0.190544	0.219426	0.111663	0.433127	0.0989722	0.193308	0.330916	0.151799	0.292933	0.170398	0.189662	0.137041	0.0453786	0.0290244	-0.069001	-0.0101985	0.151391	0.252043	0.0399791	0.166846	0.494981
731	-1.86608	7.07765	0.435169	0	0.309377	0	0.481752	4.22004	0.446583	0	1.05577	0	0.432547	0.273921	3.48827	0.807197	0.558168	1.36245	1.66543	-6.99266	-2.84183	-1.34399	-0.453755	-0.242659	0.120925	-0.0333335	0.176205	-0.0160072	0.196368	0.422545	0.122199	0.209829	0.0841273	0.178696	0.36125	0.140636	0.147239	0.16616	0.183043	0.10445	0.0619036	0.144088	-0.0865054	-0.0040479	0.13835	0.270442	0.0868395	0.156822	0.2112
732	-1.91616	7.08028	0.506277	0	0.312211	0	0.506444	4.25856	0.519775	0	0.964297	0	0.633575	0.167876	3.51404	0.889736	0.422589	1.28137	1.78783	-6.454	-2.5157	-1.45488	-0.491688	-0.276819	0.124186	-0.00138804	0.134497	0.0974005	0.311608	0.296109	0.168195	0.343995	0.124878	0.205213	0.287136	0.138808	0.345665	0.145603	0.181663	0.0955562	0.0485199	0.0954245	-0.0778293	0.0705399	0.219284	0.244657	0.132952	0.115222	0.229502
733	-1.78731	7.45724	0.641519	0	0.0700959	0	0.46333	4.75159	0.51084	0	1.00333	0	0.557354	0.3081	3.48456	0.74662	0.468579	1.32267	1.74848	-6.63294	-2.86897	-1.95516	-0.516712	-0.295821	0.03167	-0.103117	0.0840569	0.0652989	0.27085	0.29854	0.180595	0.288767	0.132154	0.151729	0.347342	0.176391	0.349639	0.173876	0.227364	0.0648799	0.11043	0.0922056	-0.0905662	0.0443151	0.169211	0.214223	0.0818726	0.0874854	0.213321
734	-1.83027	7.80892	0.484919	0	0.234769	0	0.369168	4.85622	0.579746	0	0.949276	0	0.707678	0.153678	3.46122	0.764981	0.530914	1.3808	1.61049	-6.9154	-2.89818	-1.30626	-0.487308	-0.33382	0.136797	-0.0195222	0.11677	0.0587849	0.28057	0.280681	0.0323557	0.48261	0.0878069	0.236986	0.289598	0.143092	0.250178	0.154738	0.196978	0.090128	0.0540027	0.115212	-0.0773496	0.0198864	0.162247	0.208671	0.104401	0.088371	0.362495
735	-1.9117	7.16013	0.54561	0	0.234763	0	0.465521	4.6347	0.490498	0	0.988107	0	0.632544	0.323518	3.52954	0.954688	0.508	0.968906	1.65195	-6.22977	-2.29701	-1.56641	-0.473665	-0.268472	0.156628	0.010188	0.134435	0.0481975	0.19193	0.253956	0.121514	0.210862	0.0237185	0.242196	0.378911	0.167227	0.246909	0.147502	0.182571	0.123262	0.0992169	0.061642	-0.118863	0.0190002	0.20296	0.257922	0.0887565	0.133407	0.328388
736	-1.88239	7.87417	0.509971	0	0.203985	0	0.568689	4.95418	0.57972	0	0.889429	0	0.619549	0.220198	3.61729	0.867366	0.683364	1.31972	1.5542	-6.82206	-1.98532	-1.35518	-0.500644	-0.281634	0.115836	0.0109194	0.151022	0.0574943	0.279798	0.279615	0.121846	0.39354	0.080683	0.258853	0.309033	0.185574	0.382761	0.166482	0.14321	0.0691076	0.0505528	0.0707259	-0.0924	0.0765483	0.185687	0.308261	0.0562183	0.137343	0.218397
737	-1.87645	8.50488	0.410392	0	0.390546	0	0.375786	4.90259	0.616544	0	0.970749	0	0.763168	0.220654	3.49355	0.698432	0.400234	1.50225	1.64612	-7.54709	-3.5088	-1.36724	-0.456579	-0.288107	0.0884822	-0.0310678	0.079061	0.107246	0.249861	0.184751	0.124092	0.378304	0.00516007	0.258796	0.333231	0.160158	0.273078	0.201687	0.178951	0.113798	0.0717181	0.107268	-0.0684409	0.0234061	0.166329	0.231103	0.0785178	0.177331	0.335837
738	-1.89404	6.77436	0.496958	0	0.207485	0	0.432654	4.56283	0.707806	0	1.08408	0	0.475481	0.35414	3.69491	0.871349	0.604229	1.40369	1.76469	-6.24501	-1.5071	-1.79238	-0.448225	-0.299005	0.0920145	-0.0535661	0.0914802	0.157397	0.192206	0.263779	0.203682	0.295361	0.0513313	0.235541	0.353563	0.226817	0.307716	0.16702	0.213095	0.12466	0.120676	0.102755	-0.0848403	0.00298964	0.1425	0.267133	0.0838201	0.123618	0.258149
739	-1.76048	7.05686	0.499226	0	0.259536	0	0.519759	4.33723	0.571738	0	1.04929	0	0.492508	0.238153	3.42495	0.958164	0.594765	1.17169	1.67944	-6.49159	-2.45494	-1.37261	-0.51784	-0.289683	0.0869193	-0.0229103	0.106936	0.0958231	0.224694	0.449815	0.171867	0.39427	0.0731768	0.20347	0.295733	0.175236	0.319062	0.166368	0.146319	0.0968631	0.159537	0.0575402	-0.126038	-0.0150173	0.130232	0.172459	0.0670971	0.160714	0.330417
740	-1.84556	7.64665	0.465626	0	0.382965	0	0.472137	4.52376	0.578134	0	1.0734	0	0.632059	0.346383	3.58411	0.905785	0.492736	1.2875	1.63086	-7.4582	-3.42602	-1.5332	-0.502564	-0.298478	0.0798518	-0.0474147	0.138715	0.0756849	0.302178	0.345253	0.249883	0.234589	0.117353	0.117305	0.366953	0.100507	0.386111	0.162032	0.171029	0.121902	0.0784494	0.0562701	-0.117503	0.0266187	0.156823	0.261399	0.0586285	0.159277	0.398182
741	-1.85729	7.05429	0.603063	0	0.164558	0	0.393652	5.05043	0.544873	0	1.10525	0	0.58318	0.292426	3.51477	0.897741	0.513545	1.19816	1.69287	-6.01355	-2.67769	-1.02364	-0.504767	-0.314413	0.0856854	-0.0556406	0.11009	0.122279	0.262769	0.347104	0.22998	0.161989	0.0274484	0.262929	0.33833	0.166938	0.345504	0.182036	0.155357	0.109431	0.0839816	0.136924	-0.0741513	0.0106731	0.163044	0.170307	0.0685414	0.153635	0.339405
742	-1.88039	7.31451	0.690586	0	0.109618	0	0.53843	4.85708	0.584169	0	1.10909	0	0.618612	0.300714	3.61844	0.806697	0.549318	1.14304	1.75566	-6.3695	-2.25305	-1.42615	-0.490238	-0.313673	0.0913447	-0.0180517	0.138191	0.0322292	0.234477	0.341891	0.131646	0.422612	0.149147	0.293403	0.382463	0.156346	0.410124	0.165671	0.236124	0.136465	0.11234	0.0585885	-0.112442	0.0281658	0.187675	0.229256	-0.00310951	0.118858	0.211004
743	-1.83977	8.12009	0.632155	0	0.00849368	0	0.410125	4.7084	0.720337	0	0.637816	0	0.634252	0.233352	3.53989	0.800432	0.605204	1.3287	1.72616	-7.39889	-2.02861	-1.84246	-0.486402	-0.305295	0.0772453	-0.0587204	0.160276	0.0279381	0.310689	0.404096	0.0768952	0.261411	0.0228358	0.295022	0.292204	0.217706	0.392887	0.17081	0.177266	0.0997042	0.0290316	0.125749	-0.0762893	0.000225085	0.0920853	0.275762	0.135067	0.195911	0.235066
744	-1.8686	8.00799	0.562096	0	0.249969	0	0.529019	4.55443	0.610494	0	1.05675	0	0.473562	0.259281	3.36407	0.883364	0.49389	1.27048	1.41152	-7.59013	-1.00863	-0.976648	-0.514818	-0.331652	0.111654	-0.00544115	0.11617	0.0694287	0.233246	0.276792	0.048527	0.307777	0.028875	0.171933	0.426381	0.198893	0.317751	0.162621	0.204938	0.145911	0.107992	0.0664628	-0.0955072	0.0308238	0.175839	0.117359	0.0668638	0.103451	0.15933
745	-1.83792	4.98341	0.565253	0	0.245116	0	0.47426	4.39818	0.79502	0	0.919142	0	0.665046	0.20739	3.40187	0.902875	0.45508	1.37308	1.5635	-3.91096	-2.768	-1.45565	-0.469568	-0.306324	0.111344	-0.0466735	0.138292	0.165281	0.22099	0.281247	0.179227	0.478702	0.0765638	0.23021	0.396678	0.145066	0.277642	0.189542	0.212952	0.132262	0.0546753	0.0170777	-0.119938	0.0263962	0.158282	0.105642	-0.0344231	0.121181	0.246838
746	-1.86543	9.11224	0.615851	0	0.251546	0	0.466624	4.57289	0.539924	0	1.0042	0	0.609978	0.33205	3.32449	0.708413	0.500914	1.23661	1.68178	-8.14494	-2.01673	-1.17556	-0.494683	-0.3204	0.128313	-0.0526063	0.109442	0.0715837	0.24731	0.229865	0.0832575	0.217095	0.1271	0.173313	0.34305	0.11307	0.405935	0.171411	0.233384	0.0914726	0.070177	0.136788	-0.0925575	0.0794072	0.188199	0.134935	0.0166718	0.154473	0.302662
747	-1.81866	7.54977	0.536451	0	0.212393	0	0.466667	4.30275	0.535919	0	1.09752	0	0.53764	0.367043	3.65821	0.922992	0.623697	1.19044	1.69861	-5.77723	-1.94205	-1.55557	-0.502581	-0.298439	0.0824872	-0.0677498	0.137154	0.0590288	0.297655	0.325491	0.020074	0.267911	0.0586388	0.209647	0.242061	0.15686	0.304445	0.146816	0.173682	0.106212	0.103746	0.0996909	-0.0816505	-0.00891891	0.122571	0.255323	0.0672327	0.126178	0.305225
748	-1.90471	7.71152	0.725737	0	0.0632929	0	0.509278	4.2491	0.713933	0	1.07275	0	0.550485	0.191386	3.51513	0.977674	0.519386	1.43068	1.69818	-6.81761	-1.58077	-1.75797	-0.449817	-0.267517	0.0874209	-0.0655455	0.10453	0.104107	0.217333	0.17949	0.137796	0.179824	0.0344838	0.131913	0.385034	0.163129	0.203334	0.155109	0.193642	0.164684	0.0713291	0.0984907	-0.0857277	0.0512299	0.184029	0.217568	0.0646639	0.105364	0.306481
749	-1.90186	7.36652	0.509607	0	0.296774	0	0.340027	4.85549	0.569536	0	1.0723	0	0.616064	0.203267	3.50605	0.841903	0.608118	1.37296	1.43686	-6.05295	-3.40124	-0.995152	-0.513826	-0.322252	0.16156	0.0364246	0.110655	0.0608856	0.25471	0.19635	0.143546	0.33101	0.111035	0.316702	0.289555	0.127264	0.201093	0.187804	0.0855834	0.10343	0.0977718	0.103612	-0.0972721	0.0729056	0.196048	0.129687	0.117346	0.139099	0.224341
750	-1.80315	7.56954	0.718969	0	-0.0219464	0	0.432555	4.20823	0.609351	0	0.987531	0	0.631607	0.359739	3.55868	0.946581	0.565963	1.2187	1.58584	-6.28936	-1.70442	-1.30657	-0.517515	-0.302574	0.0801897	-0.0879118	0.10836	0.0793764	0.230321	0.177157	0.328688	0.260924	0.063737	0.266667	0.336601	0.16106	0.418059	0.147698	0.20534	0.0715308	0.103175	0.0962697	-0.0631638	-0.0144536	0.117895	0.224697	0.055228	0.159825	0.296266
751	-1.87772	6.60285	0.53079	0	0.311579	0	0.434946	5.04719	0.575371	0	1.07079	0	0.653764	0.207716	3.60402	0.947885	0.578508	1.36677	1.57956	-6.27797	-2.12085	-1.52133	-0.500191	-0.297501	0.099083	-0.029717	0.0913961	0.0267487	0.246467	0.268472	0.127551	0.289297	0.069347	0.208917	0.346513	0.133384	0.395559	0.202635	0.2226	0.10855	0.0526624	0.0995165	-0.0529606	0.0885559	0.160502	0.200892	-0.00853428	0.129341	0.242574
752	-1.91044	8.31977	0.482469	0	0.218669	0	0.499387	4.93719	0.557935	0	1.09359	0	0.617687	0.285805	3.47536	0.824697	0.521574	1.21598	1.82203	-7.11339	-2.8187	-1.69863	-0.476855	-0.357112	0.121876	0.0248428	0.144897	0.0529758	0.278292	0.327772	0.223072	0.344618	0.0960693	0.262516	0.410872	0.199526	0.376371	0.165867	0.209991	0.0516608	0.00147527	0.0646473	-0.0653642	0.0666024	0.180366	0.169826	0.101863	0.063665	0.23597
753	-1.94221	8.76384	0.585534	0	0.285136	0	0.355584	4.58554	0.575397	0	1.19338	0	0.537268	0.390718	3.47757	0.893123	0.493289	1.43307	1.71747	-8.5469	-2.10558	-1.49656	-0.45244	-0.302744	0.0760942	-0.0285738	0.143416	0.18141	0.261556	0.269478	0.250202	0.295453	0.0684331	0.198277	0.330021	0.163208	0.289633	0.148715	0.19418	0.107482	0.0645927	0.112976	-0.0526073	0.0758932	0.184463	0.253367	0.0870133	0.16098	0.223942
754	-1.86	9.2543	0.559318	0	0.261334	0	0.500253	4.69517	0.539418	0	0.930129	0	0.607091	0.246225	3.46341	0.794607	0.566664	1.44076	1.79783	-8.79407	-2.61834	-1.32137	-0.502276	-0.308773	0.0918642	-0.0610756	0.0986383	0.0633545	0.270627	0.381095	0.211218	0.323413	0.0420482	0.241168	0.293627	0.161513	0.455418	0.161951	0.234349	0.0739601	-0.0131507	0.108767	-0.0752556	0.0294112	0.196043	0.2187	0.060437	0.168364	0.261027
755	-1.79249	8.51259	0.577951	0	0.184855	0	0.447325	4.66347	0.461599	0	0.915998	0	0.620976	0.209621	3.60637	0.709988	0.36725	1.51276	1.72624	-8.4959	-2.95515	-1.69223	-0.484159	-0.296878	0.111775	-0.0427308	0.0693683	0.00836412	0.210252	0.325522	0.188968	0.261361	0.0545306	0.287027	0.322101	0.134431	0.213831	0.173319	0.197914	0.100512	0.0510396	0.0943362	-0.102298	-0.0434119	0.111304	0.143177	0.108654	0.206253	0.3158
756	-1.85845	6.19998	0.652806	0	-0.0412557	0	0.481471	4.86071	0.639852	0	0.89199	0	0.626557	0.263128	3.47805	0.735392	0.564984	1.2558	1.67195	-5.30265	-2.8779	-1.51352	-0.477372	-0.34076	0.114269	-0.0314431	0.115413	0.0660529	0.221638	0.3758	0.22382	0.243743	0.0371235	0.239149	0.405264	0.164031	0.402184	0.182609	0.158721	0.111078	0.149394	0.0263335	-0.0793118	0.0178182	0.141737	0.25715	0.0513535	0.109024	0.373068
757	-1.84101	8.41416	0.626337	0	0.068793	0	0.413842	4.42661	0.605459	0	1.06533	0	0.620532	0.217736	3.48433	0.876474	0.540632	1.25924	1.70426	-7.28303	-1.69205	-1.32942	-0.539783	-0.323393	0.0948208	-0.0611167	0.128545	0.0328757	0.191079	0.298618	0.197279	0.41891	0.087946	0.214387	0.311901	0.162877	0.373416	0.19473	0.247008	0.0743625	0.0314145	0.0861408	-0.0820808	0.0706066	0.174656	0.190891	0.0292077	0.158191	0.318396
758	-1.95794	6.65114	0.475892	0	0.214374	0	0.532947	4.61886	0.726086	0	0.96552	0	0.508058	0.190199	3.61424	0.902837	0.602627	1.27906	1.63111	-5.34819	-2.76137	-1.26218	-0.466889	-0.259557	0.138901	-0.0304234	0.154499	0.0657474	0.259961	0.372634	0.203305	0.508128	0.100251	0.0775838	0.379373	0.162736	0.221407	0.158312	0.232132	0.116295	0.0648578	0.0675851	-0.0557825	0.0994596	0.185393	0.237419	0.0859468	0.185115	0.280776
759	-1.76162	7.74595	0.662166	0	0.146612	0	0.399579	4.65943	0.482352	0	0.977961	0	0.590385	0.253181	3.42708	0.792941	0.382608	1.0844	1.7159	-6.23524	-1.2214	-1.16682	-0.50668	-0.331431	0.0600502	-0.0654062	0.0505241	0.048146	0.155876	0.295322	0.142845	0.548104	0.000117274	0.143262	0.342233	0.164066	0.244159	0.163878	0.219548	0.0945507	0.0998209	0.0496582	-0.0801625	-0.000566577	0.144692	0.174945	0.013541	0.127773	0.37807
760	-1.88047	8.93324	0.448681	0	0.389989	0	0.407021	4.82399	0.49672	0	0.810558	0	0.725187	0.131356	3.4046	0.926254	0.509552	1.41514	1.63673	-8.04471	-2.9743	-1.39361	-0.478723	-0.275197	0.0680017	-0.0504628	0.155269	0.114948	0.246334	0.317102	0.199183	0.357828	0.0613397	0.261106	0.363478	0.145408	0.391254	0.161488	0.199326	0.0794372	0.077327	0.112376	-0.0666994	0.0329741	0.185746	0.237653	0.0337241	0.123356	0.252422
761	-1.91823	6.92416	0.486762	0	0.254979	0	0.504396	4.69279	0.462981	0	0.878166	0	0.699992	0.305968	3.53979	0.838712	0.51585	1.13172	1.60605	-5.81368	-2.85733	-1.17406	-0.459581	-0.311808	0.0696039	-0.0309182	0.137462	0.0459548	0.248198	0.229563	0.189971	0.227741	0.0788712	0.298336	0.314668	0.181959	0.273315	0.177839	0.230346	0.103888	0.058311	0.0714807	-0.0277449	0.0756358	0.194537	0.205998	0.0833894	0.10897	0.298041
762	-1.8406	6.51922	0.422633	0	0.366567	0	0.442556	4.54012	0.456036	0	1.0018	0	0.592155	0.379129	3.44356	0.863447	0.600164	1.2674	1.67797	-5.49056	-2.1895	-1.53443	-0.514576	-0.355177	0.134039	-0.0248917	0.0617962	0.0908704	0.175504	0.204393	0.174964	0.350199	0.092271	0.226524	0.35578	0.159703	0.246502	0.168591	0.158465	0.0846806	0.0824322	0.105944	-0.0889285	0.033293	0.159627	0.17844	0.116739	0.183853	0.330895
763	-1.83559	6.49544	0.660657	0	0.319718	0	0.458908	4.28698	0.516001	0	1.06264	0	0.698283	0.233991	3.56613	0.879745	0.527119	1.32157	1.70482	-5.92528	-1.68669	-1.37033	-0.53795	-0.361879	0.132676	-0.0422107	0.100029	0.19009	0.20371	0.290055	-0.0166288	0.239516	0.117832	0.224736	0.298497	0.132351	0.218113	0.17138	0.212774	0.0571723	0.0836043	0.0863765	-0.101853	0.0733682	0.181624	0.286795	0.0768533	0.124639	0.386232
764	-1.92213	7.3695	0.555715	0	0.201317	0	0.410459	4.81271	0.560946	0	1.035	0	0.517687	0.249577	3.64642	0.850722	0.419719	1.37685	1.60656	-6.43665	-2.61848	-1.68015	-0.476623	-0.311236	0.0800909	-0.0134694	0.108563	0.106013	0.286516	0.31539	0.195822	0.544754	0.062326	0.168407	0.370229	0.171077	0.265865	0.172856	0.220462	0.0501997	0.0200091	0.185433	-0.0153491	0.0747179	0.206682	0.206339	0.133156	0.135484	0.206117
765	-1.83115	7.27833	0.627897	0	0.193666	0	0.418538	4.756	0.57863	0	0.955378	0	0.545473	0.21783	3.51319	0.883749	0.462299	1.30454	1.80278	-6.77345	-2.57678	-1.73663	-0.460522	-0.267865	0.0909007	-0.0254708	0.0899129	0.030357	0.250221	0.35098	0.301405	0.407561	0.113184	0.205426	0.348547	0.124805	0.331885	0.196266	0.181797	0.114759	0.101894	0.124133	-0.0836065	-0.0246056	0.114352	0.14339	0.0292465	0.164962	0.266173
766	-1.86964	8.84961	0.567769	0	0.240415	0	0.404152	4.58488	0.621391	0	0.942007	0	0.774556	0.313082	3.52857	0.749043	0.619508	1.36238	1.74202	-8.30316	-2.13243	-1.50089	-0.484319	-0.294039	0.0732203	-0.0618786	0.077861	-0.0397083	0.194767	0.277259	0.0504812	0.1302	0.0370674	0.179717	0.304826	0.145508	0.175902	0.170389	0.201668	0.105919	0.0519178	0.170483	-0.101466	0.051433	0.203779	0.323226	0.159637	0.181758	0.312452
767	-1.8392	7.74594	0.414137	0	0.275003	0	0.608996	4.70144	0.644124	0	1.06884	0	0.551523	0.297846	3.58541	0.943259	0.728119	1.49652	1.60686	-7.26223	-2.40275	-1.54472	-0.496885	-0.32099	0.110112	-0.00374346	0.151248	0.0581871	0.218687	0.229334	0.012732	0.337403	0.0722739	0.172568	0.303855	0.130462	0.343969	0.177284	0.165954	0.0715621	0.0970983	0.0659064	-0.0835286	0.011954	0.184784	0.167255	0.0630803	0.175246	0.361383
768	-1.94602	8.55935	0.655266	0	0.149277	0	0.481345	4.53816	0.600949	0	0.944071	0	0.621528	0.232649	3.52976	0.753958	0.483951	1.27019	1.668	-7.59156	-2.95675	-1.34059	-0.458062	-0.264617	0.10785	-0.00719547	0.0960496	0.0918765	0.242914	0.230728	0.172571	0.461248	0.0916227	0.237213	0.311603	0.170236	0.375856	0.163699	0.230733	0.110784	0.0932315	0.120553	-0.0615417	0.0674697	0.22375	0.1971	0.120248	0.0687365	0.196427
769	-1.84966	7.60426	0.50622	0	0.148878	0	0.457756	4.69799	0.600973	0	1.23845	0	0.63952	0.264709	3.62707	0.902257	0.60809	1.22806	1.62492	-6.37936	-2.12696	-1.56285	-0.552078	-0.293411	0.113342	-0.0229357	0.102654	0.135614	0.307325	0.351525	0.104353	0.367797	0.132759	0.138383	0.365845	0.152814	0.355905	0.147283	0.143206	0.0724797	0.0860673	0.0819879	-0.107016	0.0427646	0.17726	0.235325	0.126022	0.141486	0.261164
770	-1.85856	5.63228	0.406013	0	0.363521	0	0.444656	4.73205	0.596651	0	0.979006	0	0.621789	0.282801	3.49756	0.782321	0.454032	1.28	1.5526	-4.98223	-2.28708	-1.34608	-0.442885	-0.285036	0.0475013	-0.101103	0.148555	0.108055	0.20028	0.318581	0.208838	0.442886	0.0500116	0.145462	0.431492	0.158421	0.357533	0.170446	0.244994	0.0594918	0.0563747	0.11907	-0.0234284	0.00073003	0.181108	0.223509	0.0663229	0.107203	0.287007
771	-1.83033	8.43023	0.568561	0	0.117115	0	0.467745	4.64751	0.57026	0	1.0817	0	0.709199	0.294045	3.58035	0.983051	0.427798	1.28883	1.71511	-7.86314	-2.67865	-1.5939	-0.481657	-0.322697	0.0932957	-0.016653	0.0647449	0.0808181	0.254866	0.224277	0.121401	0.39959	0.0967335	0.317659	0.268619	0.15224	0.323618	0.182056	0.220715	0.0394713	0.0379277	0.124736	-0.0873192	0.0508911	0.133126	0.233452	-0.0134954	0.16127	0.387743
772	-1.85316	7.31695	0.548762	0	0.167026	0	0.478933	4.69813	0.637992	0	0.953652	0	0.588735	0.245435	3.46724	0.982317	0.658751	1.23568	1.72231	-6.39014	-2.53987	-1.65703	-0.516038	-0.289457	0.0931996	-0.053428	0.0761126	0.119076	0.312217	0.436021	0.128366	0.440012	0.0290132	0.228587	0.349775	0.189515	0.197951	0.176892	0.2281	0.0630006	0.0689325	0.126518	-0.0776864	0.0144181	0.16782	0.195827	0.0943876	0.113027	0.217466
773	-1.87621	8.53192	0.488234	0	0.20311	0	0.443664	4.70772	0.667023	0	0.968665	0	0.551065	0.34201	3.41185	0.825698	0.427928	1.37997	1.68648	-7.38322	-2.33488	-1.46706	-0.490723	-0.301987	0.11147	-0.0705638	0.094245	0.0203703	0.22652	0.256138	-0.0247606	0.336197	0.0774284	0.220427	0.415071	0.168671	0.290077	0.181149	0.206199	0.0865007	0.0749583	0.120398	-0.0959607	0.0527448	0.192863	0.189538	0.0457856	0.18625	0.306627
774	-1.83817	7.7979	0.634223	0	0.177873	0	0.414488	4.60367	0.393785	0	1.02235	0	0.538062	0.354606	3.64645	0.903158	0.331765	1.47041	1.71258	-7.58885	-2.23313	-1.76331	-0.466311	-0.314888	0.0501738	-0.062464	0.128088	-0.00346351	0.248259	0.306334	0.193667	0.215307	0.0968867	0.208612	0.305589	0.125988	0.307539	0.160555	0.25424	0.112377	0.064944	0.0766859	-0.0863506	0.0371924	0.174287	0.23453	0.122747	0.15676	0.336028
775	-1.88894	7.65667	0.501573	0	0.534833	0	0.514145	4.48539	0.624672	0	0.849457	0	0.459287	0.257873	3.45668	0.838058	0.354987	1.33119	1.66843	-6.94523	-1.46495	-1.41733	-0.427542	-0.281792	0.101459	-0.0431328	0.106803	0.0184218	0.310441	0.300296	0.137667	0.349805	0.085186	0.193223	0.381719	0.146411	0.329593	0.166735	0.174948	0.102133	0.0835739	0.123261	-0.0883025	0.0689745	0.191213	0.169755	0.0676068	0.110345	0.296167
776	-1.90867	7.59413	0.441436	0	0.249496	0	0.421751	4.70129	0.515147	0	0.946165	0	0.648668	0.307251	3.53233	0.849508	0.577209	1.32481	1.62148	-6.62133	-1.72731	-1.66036	-0.446125	-0.298634	0.0824177	-0.0357204	0.15283	0.0710687	0.192383	0.322398	0.108742	0.264079	0.0691013	0.283313	0.348598	0.197577	0.426693	0.170281	0.1831	0.0950667	0.113833	0.0707471	-0.0587041	0.0457118	0.188151	0.176277	0.0158069	0.16048	0.217961
777	-1.87474	6.3781	0.706889	0	0.186026	0	0.482605	4.61801	0.638129	0	0.931768	0	0.664882	0.293815	3.59484	0.869797	0.539756	1.22011	1.73204	-5.35205	-1.8585	-1.75577	-0.486699	-0.305699	0.0872887	-0.0384561	0.145058	0.0929763	0.246158	0.338868	0.294722	0.204975	0.0823153	0.231933	0.337045	0.140645	0.473335	0.158066	0.245153	0.092987	0.104164	0.0944037	-0.079155	0.0230049	0.162642	0.296641	0.0800623	0.166594	0.41858
778	-1.95199	6.79198	0.531983	0	0.352441	0	0.41606	4.71614	0.578007	0	1.03971	0	0.692666	0.311777	3.49008	0.877254	0.553734	1.25311	1.74955	-6.0642	-0.993386	-1.40872	-0.471215	-0.267538	0.129557	-0.0429983	0.104382	0.169692	0.280609	0.197246	0.251983	0.335746	0.0884515	0.127352	0.331209	0.169187	0.238777	0.179029	0.161905	0.128259	0.0658979	0.147585	-0.0238663	0.0229266	0.181123	0.170041	0.0974292	0.14371	0.369174
779	-1.92904	7.82299	0.599408	0	0.236289	0	0.367556	5.04332	0.677507	0	1.03907	0	0.629165	0.239551	3.63909	0.747623	0.592042	1.3858	1.81067	-6.96013	-2.9176	-1.87811	-0.468338	-0.293921	0.0948921	-0.0173766	0.14146	0.0219755	0.252761	0.31886	0.116351	0.274469	-0.0070616	0.309209	0.266463	0.123262	0.201219	0.193966	0.233771	0.103879	0.090922	0.102094	-0.0685522	0.0698786	0.228466	0.255578	0.128038	0.0987586	0.346324
780	-1.91789	8.96419	0.562058	0	0.0803212	0	0.495589	4.41497	0.564944	0	0.861269	0	0.635964	0.315156	3.54748	0.76373	0.525552	1.33436	1.73525	-8.23142	-2.41779	-1.69873	-0.516116	-0.277909	0.0752683	-0.0397528	0.095192	0.153437	0.278947	0.285202	0.0248116	0.470369	0.152057	0.28348	0.384831	0.13132	0.286267	0.165282	0.179971	0.102566	0.0438378	0.0801057	-0.0968223	0.0667819	0.228945	0.266218	0.065143	0.177815	0.198414
781	-1.93988	7.25467	0.573209	0	0.134441	0	0.323182	4.63662	0.421864	0	1.2062	0	0.617926	0.298879	3.42026	0.87628	0.507071	1.23072	1.71221	-5.96501	-1.89932	-1.468	-0.491196	-0.304085	0.0920718	-0.0442029	0.12995	0.180029	0.298806	0.254614	0.0921088	0.457189	0.100955	0.230874	0.346198	0.152914	0.313169	0.168993	0.209386	0.158177	0.0997911	0.121966	-0.0584291	0.0475776	0.197194	0.179752	0.0755776	0.174225	0.382946
782	-1.83901	6.31992	0.705121	0	0.0234546	0	0.46498	4.84421	0.73838	0	0.925319	0	0.70383	0.15905	3.40109	1.06655	0.579919	1.21563	1.7274	-5.39585	-0.95824	-1.4163	-0.480024	-0.344585	0.0739098	-0.06611	0.142218	0.110086	0.285937	0.177819	0.138744	0.408403	0.0852821	0.140299	0.357289	0.146782	0.327336	0.161124	0.227989	0.0792454	0.11167	0.0993259	-0.0442799	0.0178213	0.158555	0.336509	0.0539931	0.107363	0.234028
783	-1.89458	6.60611	0.649346	0	0.16246	0	0.604883	4.98254	0.589703	0	0.961431	0	0.722741	0.369798	3.47391	0.912675	0.578505	1.46495	1.7039	-6.43651	-4.59203	-1.13586	-0.461676	-0.284872	0.107654	-0.0228207	0.0951278	0.114185	0.250419	0.329856	0.137241	0.252493	0.0500735	0.145316	0.458836	0.155729	0.393496	0.175859	0.186863	0.0908627	0.107628	0.151422	-0.0720597	0.032737	0.142994	0.179064	0.0515255	0.130856	0.184708
784	-1.87779	8.07047	0.521863	0	0.429033	0	0.514487	4.84948	0.522955	0	1.04117	0	0.602687	0.226263	3.51231	0.89468	0.496738	1.29527	1.58815	-7.27075	-2.50167	-0.984711	-0.465341	-0.306667	0.117331	-0.0199585	0.0699545	0.09186	0.24082	0.333089	0.256318	0.439367	0.0696223	0.259663	0.335019	0.149186	0.366361	0.184208	0.19895	0.0715497	0.0749547	0.118433	-0.0355983	0.0398929	0.157389	0.117731	0.111008	0.135902	0.192061
785	-1.83967	8.73988	0.373571	0	0.36623	0	0.42848	4.72154	0.684243	0	0.98193	0	0.595424	0.219876	3.72783	0.730142	0.649424	1.26317	1.73556	-8.14583	-2.2217	-2.0826	-0.496889	-0.298542	0.122886	-0.0394972	0.094721	0.0988481	0.221725	0.359376	0.334993	0.366286	0.0363009	0.18067	0.288407	0.172934	0.393685	0.173613	0.186487	0.0837123	0.0360084	0.073399	-0.102168	0.00308074	0.164348	0.171991	0.1606	0.151991	0.333352
786	-1.9395	6.70924	0.426677	0	0.463242	0	0.448419	4.6079	0.553867	0	1.02645	0	0.513168	0.231995	3.56696	0.892515	0.523448	1.35668	1.76888	-6.23486	-1.87918	-1.57717	-0.488584	-0.324032	0.114786	0.0073487	0.128958	0.151709	0.243532	0.286674	0.234739	0.267005	0.0348989	0.242082	0.337317	0.169829	0.429862	0.154599	0.248987	0.0556626	0.0578181	0.142081	-0.0277273	0.070901	0.200636	0.142678	0.0552273	0.189897	0.288095
787	-1.87933	8.7318	0.585157	0	0.0788412	0	0.330928	4.72329	0.546668	0	1.04955	0	0.642778	0.321723	3.67224	0.828337	0.442979	1.45017	1.65612	-7.81689	-1.62399	-1.66675	-0.454813	-0.261374	0.107999	-0.0469461	0.0968546	0.0871162	0.243786	0.223732	0.155128	0.260253	0.155919	0.221906	0.461646	0.141393	0.162965	0.172417	0.199142	0.0507395	0.0293093	0.138375	-0.064222	0.012262	0.191635	0.270962	0.0729918	0.130693	0.239512
788	-1.86545	7.37426	0.34846	0	0.390768	0	0.414173	5.27662	0.584879	0	0.899702	0	0.489322	0.298085	3.50342	0.853139	0.526395	1.29166	1.6863	-6.77464	-3.93966	-1.59402	-0.494692	-0.321217	0.117717	-0.0129942	0.0490679	0.0996328	0.188586	0.236285	0.155305	0.286998	0.0656881	0.225207	0.256689	0.175065	0.289018	0.182962	0.197658	0.110878	0.0809618	0.044023	-0.0998562	0.0798782	0.215869	0.160272	0.0626248	0.108633	0.229826
789	-1.84501	6.52192	0.487626	0	0.472292	0	0.430683	4.76314	0.45912	0	0.862518	0	0.562988	0.24377	3.63217	0.792952	0.563833	1.33668	1.67126	-5.97394	-2.28332	-1.5465	-0.564739	-0.324724	0.0903718	-0.0365793	0.0797224	0.0900891	0.203991	0.418066	0.17045	0.265739	0.125057	0.264743	0.365262	0.211815	0.331237	0.187193	0.225412	0.0983144	0.0919633	0.0469231	-0.0964701	0.0282176	0.169656	0.16898	0.0708578	0.125406	0.208928
790	-1.93208	7.50678	0.451506	0	0.143727	0	0.293831	4.78647	0.588009	0	0.877757	0	0.631937	0.314202	3.52769	0.711627	0.475048	1.22883	1.65653	-6.68676	-3.50024	-1.77892	-0.421683	-0.269833	0.0675825	-0.0274061	0.0557443	0.116772	0.161867	0.416679	0.181081	0.60993	0.0926076	0.181118	0.342798	0.174407	0.351557	0.195152	0.257022	0.0732727	0.0774105	0.067233	-0.0551802	0.0564926	0.2069	0.180689	0.0691533	0.179472	0.297764
791	-1.81511	8.27238	0.395489	0	0.201142	0	0.424725	4.60067	0.600578	0	1.04209	0	0.691789	0.314063	3.51421	0.901997	0.599552	1.40215	1.65351	-8.24476	-2.81842	-1.60503	-0.550153	-0.295687	0.109693	-0.0466197	0.04141	0.115602	0.256517	0.480575	0.237935	0.402327	0.00248777	0.156001	0.314344	0.130768	0.275647	0.176771	0.213994	0.0905943	0.0720898	0.0135921	-0.134708	0.0339041	0.224655	0.276592	0.0505026	0.108478	0.250042
792	-1.9498	7.56067	0.48928	0	0.299354	0	0.437122	4.86917	0.574083	0	0.749357	0	0.581402	0.277845	3.52846	0.838861	0.466769	1.17058	1.82068	-6.87347	-2.14478	-1.44391	-0.425591	-0.259251	0.121663	-0.0165635	0.116113	0.0987156	0.283063	0.214436	0.155677	0.479889	0.114833	0.225671	0.33992	0.148217	0.30384	0.165347	0.218124	0.115711	0.0590769	0.0699782	-0.0488845	0.0569277	0.209923	0.260372	0.0834299	0.082367	0.26023
793	-1.91428	7.36663	0.564392	0	0.193264	0	0.493602	4.43776	0.509463	0	1.01807	0	0.667274	0.201474	3.47408	0.906781	0.444323	1.50222	1.80999	-6.64303	-1.75083	-1.47184	-0.517947	-0.275207	0.144742	-0.0326655	0.157906	0.0609064	0.215017	0.339551	0.00861645	0.387779	0.0409023	0.31727	0.271455	0.170068	0.160641	0.162752	0.207928	0.107899	0.091158	0.168503	-0.121889	0.058945	0.209604	0.241382	0.0925915	0.185732	0.271164
794	-1.85313	8.35152	0.446917	0	0.290789	0	0.418923	4.81334	0.519423	0	1.06681	0	0.660899	0.204594	3.46474	0.83091	0.564703	1.29003	1.6501	-7.24723	-2.64316	-1.36483	-0.438646	-0.261637	0.0974133	-0.0471431	0.112836	0.195498	0.20688	0.194611	0.107444	0.390628	0.0612531	0.239506	0.359299	0.184193	0.433362	0.162458	0.202459	0.074326	0.0329445	0.0940222	-0.089559	0.0131177	0.171966	0.203586	0.0918176	0.0564145	0.30074
795	-1.87125	8.51273	0.405242	0	0.355104	0	0.372485	4.61698	0.590027	0	1.01271	0	0.723213	0.30662	3.41039	0.740905	0.5245	1.42704	1.71181	-7.73718	-2.72881	-1.14083	-0.536623	-0.298932	0.127467	-0.01522	0.186694	0.0626685	0.298326	0.353633	0.370359	0.244379	0.0785022	0.18556	0.337337	0.165501	0.190905	0.152579	0.208684	0.0639683	0.0562969	0.127006	-0.0720751	0.0324171	0.181467	0.143788	0.137046	0.0945662	0.246105
796	-1.87906	7.76943	0.4952	0	0.253537	0	0.466654	4.70633	0.627059	0	0.92837	0	0.615494	0.343081	3.44429	0.842209	0.627115	1.45479	1.75296	-7.17168	-1.76632	-1.38255	-0.47675	-0.295262	0.0587701	0.002179	0.143106	0.0231879	0.249442	0.25973	0.212091	0.313254	0.0869838	0.176508	0.38931	0.184886	0.225583	0.178244	0.151842	0.102875	0.03685	0.09897	-0.0455642	0.0169493	0.150663	0.298872	0.0971315	0.103697	0.338295
797	-1.82022	7.56186	0.414189	0	0.353809	0	0.482474	4.72309	0.612268	0	0.8734	0	0.605597	0.298883	3.52689	0.740034	0.54693	1.30411	1.56956	-7.25479	-1.52808	-1.29181	-0.491942	-0.312283	0.114184	-0.0236075	0.162115	0.157479	0.276506	0.260289	0.201618	0.190224	0.0968975	0.153546	0.338564	0.14705	0.40324	0.19356	0.153072	0.0504241	0.0654942	0.054431	-0.0870167	0.000622995	0.167762	0.161979	0.0527139	0.144649	0.286483
798	-1.89142	9.43419	0.627723	0	0.106756	0	0.551157	4.8312	0.435353	0	0.932708	0	0.529981	0.27732	3.61489	0.751981	0.544799	1.39587	1.69881	-8.39608	-3.32787	-1.42701	-0.522444	-0.313053	0.13014	-0.0072887	0.115466	0.0956026	0.188718	0.397106	0.257226	0.331257	0.107219	0.276891	0.394815	0.14323	0.207467	0.193587	0.181586	0.101087	0.0708405	0.148797	-0.0838286	0.0480265	0.204037	0.216008	0.107285	0.0947889	0.297109
799	-1.88904	8.28015	0.433224	0	0.339471	0	0.404055	4.843	0.483875	0	1.11271	0	0.499823	0.307874	3.57974	0.97146	0.534531	1.33483	1.77159	-7.29078	-2.64938	-1.61134	-0.501018	-0.294969	0.136147	-0.00885658	0.13447	0.0622525	0.220186	0.340603	0.25952	0.54613	-0.000253481	0.258346	0.382975	0.178747	0.256702	0.172225	0.212277	0.102859	0.0722969	0.0665046	-0.0883545	0.0286833	0.212887	0.239647	0.105521	0.0896945	0.290035
800	-1.91483	8.40002	0.485422	0	0.330663	0	0.447726	4.81008	0.519967	0	0.974561	0	0.640445	0.293326	3.53488	0.717812	0.495211	1.33994	1.59542	-7.60122	-2.49424	-1.48753	-0.496508	-0.3525	0.141553	0.0242099	0.120637	0.104066	0.220079	0.356283	0.227404	0.373003	0.101444	0.211193	0.317909	0.16388	0.293451	0.172422	0.171095	0.115278	0.0902636	0.111568	-0.0804013	0.0441655	0.187615	0.258481	0.0406678	0.164226	0.192265
801	-1.88321	6.81313	0.381227	0	0.384541	0	0.42514	4.80901	0.720441	0	0.952505	0	0.70358	0.235668	3.43061	0.797864	0.55369	1.28236	1.61051	-5.63463	-2.25759	-1.21279	-0.486124	-0.307796	0.08642	-0.0020564	0.1279	0.0983584	0.246809	0.26359	0.234428	0.357397	0.0511748	0.183167	0.345409	0.197332	0.204388	0.151663	0.181556	0.0501936	0.0768896	0.0865573	-0.0900763	0.0717864	0.18516	0.268012	0.129891	0.13814	0.239772
802	-1.85436	7.69178	0.495895	0	0.236522	0	0.492793	4.94782	0.657708	0	0.886323	0	0.64032	0.249933	3.52718	0.867073	0.617442	1.34458	1.61546	-7.60414	-2.15824	-1.25282	-0.497001	-0.281481	0.106824	-0.00991021	0.146858	0.171975	0.188099	0.231396	0.0835209	0.348154	0.0946924	0.238602	0.348487	0.171081	0.230348	0.182083	0.186974	0.0852991	0.0811276	0.0540939	-0.119167	0.0128347	0.162599	0.269814	0.0710536	0.12416	0.173528
803	-1.85657	7.50755	0.591596	0	0.189495	0	0.422067	4.1781	0.619978	0	1.03891	0	0.648564	0.306841	3.57681	0.861725	0.447631	1.48018	1.6658	-6.52995	-2.44764	-1.66824	-0.501185	-0.307087	0.1303	0.0109462	0.126671	0.0866536	0.235984	0.228802	0.109393	0.272214	0.103574	0.189456	0.340976	0.116635	0.166446	0.175718	0.199328	0.0774101	0.0801915	0.0991296	-0.078087	0.024874	0.142324	0.197501	0.101945	0.14723	0.224487
804	-1.82933	7.34978	0.578897	0	0.197507	0	0.42379	5.26257	0.501275	0	0.96056	0	0.58898	0.230828	3.69986	0.911992	0.666198	1.47206	1.60136	-6.90799	-3.3956	-1.3727	-0.533844	-0.307661	0.126168	-0.0329526	0.0499811	0.144497	0.33354	0.246624	0.0365102	0.293108	0.0930432	0.196367	0.274618	0.136034	0.371522	0.170213	0.201277	0.0900004	0.0638267	0.0652253	-0.0846903	0.0172722	0.160806	0.200091	0.0989793	0.148293	0.276265
805	-1.89511	6.99075	0.501459	0	0.272289	0	0.496879	4.82313	0.475234	0	1.02311	0	0.496474	0.217848	3.51843	0.790699	0.64877	1.23381	1.62191	-5.80271	-1.35548	-1.39012	-0.478089	-0.306876	0.0873133	-0.0306109	0.0881027	0.038849	0.1878	0.181946	0.299038	0.140213	0.130771	0.294481	0.355283	0.159915	0.354954	0.173806	0.232036	0.106785	0.0912177	0.197676	-0.0940517	0.053587	0.188463	0.191921	0.123994	0.0996278	0.262341
806	-1.86107	7.58978	0.355124	0	0.468965	0	0.399719	4.76543	0.572936	0	1.07679	0	0.719481	0.189329	3.47601	0.850069	0.507896	1.20497	1.77002	-6.75285	-1.63745	-1.81421	-0.472292	-0.292166	0.121384	0.0215673	0.0837066	0.119386	0.238977	0.240647	0.166047	0.486672	0.0687498	0.187456	0.411542	0.147995	0.239255	0.148209	0.194661	0.125532	0.0412015	0.157784	-0.065791	-0.0227685	0.135866	0.200636	0.0708476	0.114365	0.29897
807	-1.83194	7.65513	0.343056	0	0.443193	0	0.551247	4.54261	0.446433	0	0.827808	0	0.391087	0.23573	3.48544	0.810571	0.491462	1.30562	1.69944	-6.73734	-1.40707	-1.85189	-0.553997	-0.31391	0.122341	-0.0320707	0.0972879	0.103163	0.261706	0.316732	0.283051	0.255045	0.160969	0.182176	0.270674	0.123773	0.359585	0.156196	0.204768	0.0662708	0.0380802	0.133352	-0.0386288	0.01486	0.145126	0.28113	0.0202681	0.161286	0.394036
808	-1.89903	7.03129	0.63269	0	0.159734	0	0.49287	4.97275	0.589758	0	1.0687	0	0.570015	0.426903	3.64775	0.882278	0.675368	1.33822	1.62915	-6.29966	-2.88888	-1.18321	-0.510432	-0.289725	0.0939905	-0.0456736	0.150201	0.106537	0.157515	0.224401	0.0476854	0.581588	0.0509201	0.212692	0.336987	0.178466	0.260173	0.171206	0.221956	0.0863696	0.0559386	0.10364	-0.113339	0.0659223	0.193921	0.259963	0.0693438	0.130326	0.222786
809	-1.82851	6.20126	0.588003	0	0.0463956	0	0.464436	4.61547	0.335296	0	0.978747	0	0.585298	0.128753	3.47302	0.907885	0.463388	1.3318	1.67476	-5.05611	-2.1397	-1.21442	-0.485376	-0.289087	0.121503	-0.0372401	0.0921189	0.178369	0.250185	0.323115	0.188664	0.473717	0.0976224	0.206434	0.323455	0.126898	0.206941	0.181704	0.171254	0.0840192	0.0381575	0.0389466	-0.0726054	0.0227321	0.163489	0.223854	0.073199	0.136787	0.278089
810	-1.87949	5.75746	0.510339	0	0.313375	0	0.435396	4.1161	0.577288	0	0.956054	0	0.57717	0.231389	3.64695	0.937607	0.483095	1.47576	1.73027	-5.25658	-3.28089	-1.51024	-0.453108	-0.262867	0.117638	-0.0770985	0.0942659	0.1628	0.328037	0.264421	0.236649	0.387859	0.132704	0.240285	0.341343	0.154552	0.284917	0.151543	0.195209	0.0804732	0.0201894	0.158572	-0.067574	0.00251014	0.167968	0.164992	0.0839686	0.123521	0.286653
811	-1.94048	7.62444	0.412397	0	0.28811	0	0.43309	4.4447	0.461693	0	0.967726	0	0.699431	0.177543	3.54518	0.867041	0.574122	1.20702	1.73184	-6.58113	-3.16309	-1.43507	-0.495818	-0.274395	0.119937	-0.0226404	0.0410415	0.0513548	0.143232	0.249623	0.245651	0.283994	0.06175	0.253213	0.42487	0.160301	0.287116	0.15887	0.211173	0.120827	0.0164589	0.131382	-0.0707058	0.0739312	0.216206	0.22051	0.0624798	0.155501	0.35301
812	-1.92099	7.29653	0.649852	0	0.137014	0	0.421199	4.96309	0.571828	0	0.865452	0	0.65236	0.276795	3.48552	0.902452	0.617343	1.32798	1.64818	-6.36033	-2.32132	-1.16748	-0.499646	-0.317458	0.131575	-0.0144264	0.136907	0.0961374	0.320763	0.289884	0.273813	0.392895	0.129079	0.240064	0.312202	0.163334	0.406327	0.167045	0.146671	0.115936	0.0342092	0.0678903	-0.119729	0.0666995	0.209097	0.271796	0.110725	0.163032	0.352931
813	-1.8567	7.65444	0.412104	0	0.272839	0	0.477031	4.88628	0.622734	0	1.06855	0	0.601992	0.21367	3.47666	0.816519	0.578522	1.43302	1.73421	-6.83743	-2.27676	-1.46705	-0.514874	-0.344914	0.103832	0.042915	0.0493705	0.0687045	0.260695	0.327767	0.256715	0.411702	0.0954681	0.165883	0.34075	0.135488	0.316865	0.151222	0.233453	0.123154	0.0873691	0.0587895	-0.0962614	0.0401206	0.156708	0.205567	0.0490527	0.0967428	0.293022
814	-1.82266	8.30772	0.470842	0	0.239614	0	0.501324	4.76084	0.683638	0	0.898152	0	0.610954	0.263216	3.49916	0.750607	0.519857	1.14511	1.80849	-7.3859	-2.50772	-1.41885	-0.52014	-0.31965	0.0709962	-0.123238	0.179124	0.118758	0.258975	0.179485	0.07297	0.41534	0.00115055	0.29758	0.29653	0.14166	0.193038	0.167202	0.177359	0.10357	0.129749	0.0983154	-0.105155	0.0255265	0.193188	0.253899	0.0777047	0.165904	0.293825
815	-1.88578	7.3941	0.683477	0	0.180375	0	0.406179	4.76114	0.640537	0	0.971604	0	0.533223	0.243192	3.54268	0.88357	0.488165	1.28135	1.62558	-6.36824	-2.30962	-1.56648	-0.490434	-0.292965	0.153812	-0.016988	0.134714	0.0850849	0.224049	0.354806	0.167232	0.100473	0.0218927	0.204959	0.362109	0.189469	0.293083	0.161963	0.194137	0.0700571	0.0708333	0.139316	-0.0613197	0.0155765	0.173157	0.203941	0.0731968	0.0986179	0.240614
816	-1.77275	6.84122	0.469139	0	0.397761	0	0.355213	4.73062	0.54297	0	1.00418	0	0.611945	0.384911	3.55716	0.807604	0.656457	1.3617	1.81081	-6.04493	-2.41772	-1.51319	-0.528858	-0.343059	0.13025	-0.0351346	0.103947	0.115993	0.222663	0.285474	0.184364	0.451402	0.0852777	0.215266	0.374696	0.151249	0.306449	0.143712	0.148608	0.0643217	-0.00246774	0.112493	-0.108225	-0.0390352	0.0824488	0.141646	0.116539	0.201784	0.348906
817	-1.88682	5.98776	0.458401	0	0.384645	0	0.453343	4.44164	0.667399	0	1.09031	0	0.690987	0.357632	3.64094	0.944336	0.564129	1.26855	1.5827	-5.36799	-1.58719	-1.30485	-0.538478	-0.327497	0.132618	-0.0137138	0.0961554	0.0645513	0.269809	0.28176	0.123683	0.499039	0.0844602	0.257271	0.351516	0.161214	0.176772	0.152847	0.192068	0.078351	0.109987	0.105079	-0.0909464	0.0339371	0.180099	0.251963	0.112572	0.191749	0.346584
818	-1.85051	6.60596	0.517566	0	0.317161	0	0.440035	4.44085	0.397839	0	0.897359	0	0.54528	0.327785	3.65423	0.782122	0.548212	1.32995	1.63281	-5.57952	-2.15944	-1.70997	-0.527707	-0.371511	0.108294	-0.0650649	0.12274	0.0352652	0.218688	0.259713	0.324414	0.333556	0.0575245	0.205783	0.269885	0.150402	0.413827	0.179391	0.21232	0.106708	0.155697	0.118767	-0.076009	0.0383653	0.143788	0.183746	0.0905922	0.163283	0.33616
819	-1.84483	7.46176	0.558954	0	0.129455	0	0.434779	4.78609	0.505771	0	0.855258	0	0.522307	0.305512	3.47092	0.859816	0.44496	1.3749	1.74846	-6.75036	-2.20077	-1.81373	-0.463711	-0.298896	0.109734	-0.0553572	0.0852245	0.0670966	0.198296	0.331415	0.252762	0.382206	0.0320505	0.21019	0.314176	0.18503	0.326829	0.194392	0.202526	0.0912547	0.115937	0.113027	-0.0790798	0.00736997	0.171391	-0.0220496	0.0762939	0.162696	0.353669
820	-1.95435	7.82373	0.691627	0	0.108083	0	0.410261	4.72582	0.772379	0	1.15174	0	0.644371	0.256909	3.63525	0.821159	0.366633	1.38263	1.65352	-6.94799	-1.24184	-1.55453	-0.46505	-0.314585	0.127259	-0.0477358	0.112155	0.0607653	0.301039	0.249338	0.210152	0.344434	-0.0273313	0.151031	0.338669	0.208349	0.307268	0.163988	0.206199	0.108436	0.0520896	0.128493	-0.0184864	0.100169	0.218217	0.195437	0.105221	0.0862062	0.307131
821	-1.93002	6.70289	0.530595	0	0.30094	0	0.452468	4.5308	0.602044	0	1.09648	0	0.5912	0.346838	3.41692	0.80747	0.550101	1.41143	1.60112	-5.69542	-2.66247	-1.71943	-0.523799	-0.258155	0.106171	-0.015671	0.0990718	0.0919533	0.26786	0.368378	0.157449	0.349907	0.0827531	0.164942	0.354314	0.190121	0.29819	0.146624	0.205856	0.0966679	0.052886	0.0937479	-0.0757066	0.0504698	0.200456	0.294476	0.089168	0.170011	0.232632
822	-1.88529	8.57149	0.568244	0	0.172736	0	0.597777	4.53932	0.734075	0	1.03921	0	0.690133	0.247603	3.50352	0.881861	0.415244	1.32541	1.77794	-7.45044	-2.60971	-1.64293	-0.525361	-0.284431	0.0955637	-0.0645397	0.185881	0.0156397	0.260459	0.310484	0.214455	0.222155	0.0861894	0.289852	0.281078	0.144329	0.321721	0.180324	0.208673	0.153555	0.149723	0.053951	-0.0936906	0.0702759	0.201379	0.147501	0.0999973	0.0930673	0.309526
823	-1.86613	7.88574	0.478295	0	0.300254	0	0.484424	4.9868	0.577407	0	0.908106	0	0.684491	0.314251	3.44768	0.746664	0.501142	1.29838	1.71083	-6.92826	-3.15138	-1.06149	-0.506415	-0.301179	0.0970765	-0.01848	0.126336	0.128225	0.219265	0.223681	0.0729765	0.458713	0.0942975	0.232042	0.374142	0.144601	0.266906	0.184843	0.195124	0.0849594	0.0785336	0.12674	-0.0655128	0.011332	0.168029	0.20978	0.0998189	0.115156	0.245915
824	-1.89992	8.89174	0.72504	0	-0.093538	0	0.444091	4.76858	0.518088	0	1.04806	0	0.493577	0.324434	3.51315	0.907677	0.535646	1.2652	1.56994	-8.26991	-2.74499	-1.53104	-0.506977	-0.307049	0.0626069	-0.0528493	0.122497	0.23687	0.287778	0.368266	0.239522	0.42168	0.099794	0.218209	0.387175	0.158284	0.197775	0.17893	0.212822	0.0875903	0.112005	0.116261	-0.0722019	0.073138	0.186506	0.244684	0.0673199	0.120875	0.290087
825	-1.77478	8.4278	0.579356	0	0.29894	0	0.50165	4.03848	0.526075	0	0.840161	0	0.737089	0.254172	3.24783	0.780664	0.580805	1.26969	1.5701	-7.55436	-2.49041	-1.09204	-0.505688	-0.313146	0.0788235	-0.044361	0.11532	0.159649	0.253786	0.31985	0.104205	0.221102	0.00976954	0.211078	0.384304	0.19572	0.387001	0.158171	0.102362	0.0920427	0.0214686	0.0820506	-0.104571	-0.00878496	0.153624	0.231265	0.0445054	0.13607	0.240466
826	-1.88849	7.45682	0.3766	0	0.442996	0	0.355107	4.97306	0.646266	0	0.988206	0	0.561924	0.346503	3.43857	0.914666	0.549895	1.42716	1.59001	-7.04947	-2.27215	-1.47437	-0.454163	-0.293585	0.115679	-0.0307581	0.133879	0.136488	0.170776	0.275076	0.218469	0.205767	0.0348106	0.2096	0.359835	0.200152	0.239387	0.163054	0.173362	0.0903437	0.0806062	0.135896	-0.0258651	0.0247801	0.169042	0.238296	0.0394883	0.130238	0.242866
827	-1.86933	8.1984	0.635042	0	0.16641	0	0.504682	4.7578	0.501246	0	1.22238	0	0.603626	0.308121	3.55225	0.84142	0.511249	1.34211	1.62765	-7.17021	-3.38769	-1.25065	-0.488888	-0.3362	0.0725097	-0.018047	0.0862511	0.0580591	0.24198	0.244981	0.251905	0.549484	0.0170535	0.160696	0.375203	0.209929	0.238665	0.1707	0.214079	0.11495	0.109127	0.13516	-0.051281	0.0196553	0.126851	0.288354	0.145421	0.109526	0.218993
828	-1.89679	7.68338	0.344895	0	0.294613	0	0.507392	4.77359	0.354994	0	0.832486	0	0.701645	0.288545	3.61679	0.821692	0.496786	1.24232	1.76828	-6.68935	-2.51281	-1.67984	-0.49268	-0.345525	0.107662	-0.0126055	0.120671	0.0736813	0.233488	0.278069	0.225952	0.396199	0.0582873	0.198666	0.308939	0.176766	0.314087	0.180407	0.210737	0.104299	0.0653762	0.147837	-0.103609	0.0577528	0.210863	0.18419	0.141282	0.114888	0.226025
829	-1.85355	6.14731	0.244384	0	0.448763	0	0.48194	4.58973	0.561937	0	1.11336	0	0.692602	0.381454	3.49835	0.778777	0.522067	1.3913	1.77458	-4.80301	-3.23063	-1.88797	-0.491604	-0.270561	0.13582	-0.0331349	0.118089	0.067629	0.259707	0.19313	0.106191	0.586214	0.0801062	0.265772	0.350471	0.169536	0.22672	0.13887	0.14524	0.083392	0.0377887	0.0728317	-0.104575	0.00571045	0.172348	0.173011	0.0673124	0.151184	0.306478
830	-1.81111	7.99361	0.53958	0	0.35082	0	0.451475	4.3469	0.443119	0	1.0376	0	0.750318	0.245672	3.56212	0.844781	0.545225	1.32321	1.93203	-7.40459	-2.60206	-1.66361	-0.488623	-0.28684	0.0873358	-0.0686629	0.125016	0.116711	0.240556	0.315818	0.258202	0.349546	0.103571	0.275839	0.360086	0.160236	0.159499	0.15998	0.184845	0.0639565	0.022096	0.0750153	-0.114543	0.0345838	0.157713	0.107478	0.091175	0.138473	0.233291
831	-1.86366	8.77902	0.556147	0	0.163925	0	0.478777	4.68616	0.543396	0	0.90389	0	0.628727	0.324305	3.42359	0.899718	0.491224	1.34404	1.69334	-8.009	-3.17886	-1.6202	-0.479431	-0.245045	0.121582	-0.0341845	0.144374	0.153813	0.270359	0.332215	0.156731	0.409831	0.0717754	0.171863	0.366525	0.188515	0.177895	0.150617	0.17012	0.0749682	0.0222844	0.0169736	-0.103892	0.0585911	0.180569	0.212174	0.0755944	0.116834	0.240881
832	-1.78553	8.37564	0.658805	0	0.0631095	0	0.477555	4.44696	0.42526	0	1.11901	0	0.544245	0.364075	3.42543	0.744305	0.558692	1.35838	1.63372	-8.20365	-2.81964	-1.22787	-0.540536	-0.314187	0.0703086	-0.0664206	0.144436	0.0573211	0.218764	0.27162	0.118731	0.360101	0.105246	0.244041	0.35771	0.136963	0.445252	0.163055	0.204009	0.0894768	0.0506428	0.0942999	-0.0800128	0.0120526	0.14565	0.192326	0.0791199	0.129078	0.330315
833	-1.86312	7.51637	0.558623	0	0.103544	0	0.433996	4.58008	0.520712	0	0.917207	0	0.575127	0.210978	3.56181	0.751282	0.393261	1.44197	1.66118	-6.68685	-2.42854	-1.23191	-0.475527	-0.294492	0.131202	0.0239804	0.107272	0.0236882	0.298898	0.322311	0.375241	0.53213	0.0452192	0.145023	0.338393	0.205704	0.474829	0.13532	0.166641	0.0840535	0.00516885	0.0713389	-0.0846069	-0.0125255	0.124707	0.18666	0.0566241	0.149628	0.28549
834	-1.82325	6.00338	0.635293	0	0.0354212	0	0.371546	4.5947	0.570783	0	1.13294	0	0.647376	0.307709	3.52145	0.741649	0.429699	1.48155	1.94192	-5.67514	-1.62266	-1.53568	-0.505234	-0.343978	0.113051	-0.023617	0.126814	0.0807373	0.274659	0.20724	0.0933121	0.285716	0.0322556	0.132275	0.341745	0.164081	0.355351	0.121795	0.195788	0.133204	0.0234288	0.0505937	-0.127442	0.00512253	0.16187	0.219594	0.000991441	0.146315	0.378246
835	-1.84587	9.1164	0.469981	0	0.00709769	0	0.398832	5.10452	0.687694	0	0.979369	0	0.59249	0.248703	3.55483	0.885222	0.548121	1.36849	1.67681	-8.08948	-3.11862	-1.82828	-0.505641	-0.278816	0.101928	-0.0921741	0.153459	0.0790594	0.15351	0.273051	0.318016	0.392102	0.0695877	0.237533	0.356291	0.114395	0.322769	0.153284	0.211567	0.111739	0.0399058	0.10964	-0.0849568	-0.000718165	0.163563	0.151617	0.0058018	0.186966	0.359498
836	-1.81778	7.76325	0.507797	0	0.306318	0	0.449103	4.7793	0.557654	0	0.928256	0	0.60404	0.270873	3.68632	0.819657	0.576223	1.356	1.74201	-7.21382	-2.12327	-1.63144	-0.495108	-0.287433	0.0266416	-0.0687048	0.0752995	0.0785327	0.259246	0.238627	0.167369	0.3686	0.0365466	0.171451	0.441949	0.171224	0.25036	0.19128	0.259427	0.128192	0.0684065	0.112334	-0.0832458	-0.0451006	0.0933976	0.158828	0.0325894	0.0779539	0.336607
837	-1.88512	6.43098	0.723296	0	-0.066588	0	0.379045	4.78774	0.4553	0	1.04718	0	0.664215	0.308632	3.57409	0.838777	0.588573	1.32107	1.74394	-5.95416	-4.10346	-1.8025	-0.463336	-0.329421	0.0735834	-0.0209084	0.145983	0.110795	0.203738	0.30129	0.251786	0.274871	0.0440879	0.186701	0.384001	0.17594	0.245411	0.171742	0.168674	0.0750728	0.0415018	0.111743	-0.112111	0.129054	0.247192	0.212109	0.0601971	0.117966	0.235831
838	-1.92895	7.24833	0.45946	0	0.287783	0	0.418854	4.6283	0.546502	0	0.933337	0	0.608108	0.209463	3.51145	0.873111	0.457185	1.30096	1.63819	-6.10361	-1.8173	-1.53394	-0.478419	-0.300061	0.116944	-0.0318982	0.215418	0.104631	0.288449	0.31471	0.114065	0.410724	0.102339	0.154989	0.373842	0.141301	0.162727	0.17925	0.205464	0.116254	0.0867834	0.0985069	-0.0940421	0.0711909	0.211879	0.241733	0.0431733	0.126531	0.260032
839	-1.85413	5.81613	0.75654	0	-0.177711	0	0.555454	4.67019	0.382954	0	1.03616	0	0.684363	0.246134	3.45315	0.859114	0.524228	1.23938	1.66883	-4.87781	-1.79913	-1.68061	-0.468829	-0.311709	0.108902	-0.0308713	0.0953275	0.0883701	0.302748	0.287382	0.12582	0.326667	0.127093	0.17544	0.403001	0.118846	0.319839	0.170336	0.24256	0.135387	0.0424417	0.103072	-0.114437	0.0428661	0.178481	0.205394	0.0938546	0.0805201	0.19066
840	-1.83305	8.64987	0.673117	0	0.208002	0	0.471795	4.85024	0.612713	0	0.952891	0	0.658828	0.191715	3.49125	0.809006	0.44414	1.35328	1.88416	-7.82149	-2.59445	-1.85269	-0.566139	-0.341958	0.134772	-0.00933188	0.0524167	0.0810999	0.191361	0.475755	0.0972072	0.333459	0.0676027	0.100639	0.401331	0.141064	0.228603	0.174072	0.224355	0.0505656	-0.0184548	0.0863521	-0.0475504	0.0453587	0.164809	0.264388	0.0551927	0.149523	0.410766
841	-1.80396	9.00807	0.496282	0	0.328926	0	0.378703	4.14328	0.565712	0	0.875919	0	0.67204	0.356831	3.46789	0.749669	0.696802	1.22506	1.58621	-7.78587	-1.83191	-1.17309	-0.509568	-0.310137	0.030845	-0.0680309	0.163156	0.0625407	0.289903	0.249315	0.210076	0.274709	0.0973065	0.243499	0.337247	0.16253	0.257109	0.16981	0.186344	0.100792	0.0748855	0.0448451	-0.0945681	0.0139974	0.170075	0.241298	0.0635141	0.133975	0.166974
842	-1.81482	7.69599	0.547448	0	0.195785	0	0.271579	4.958	0.519211	0	0.953321	0	0.622332	0.31657	3.51384	0.80577	0.485282	1.4351	1.67525	-7.02633	-2.86043	-1.06524	-0.504674	-0.303229	0.0885042	-0.027227	0.071871	0.0722766	0.271465	0.17956	0.1269	0.17857	0.016918	0.14317	0.405137	0.148761	0.186466	0.179001	0.184944	0.0696643	0.00743489	0.0810631	-0.12962	0.0162203	0.206088	0.227571	0.074584	0.15135	0.296576
843	-1.84137	7.65148	0.521035	0	0.412417	0	0.407374	4.37199	0.568959	0	1.05097	0	0.579048	0.285578	3.60347	0.772521	0.437515	1.32084	1.75296	-6.17717	-3.00954	-1.31166	-0.504821	-0.27262	0.126566	-0.064858	0.135235	0.0487442	0.293608	0.309513	0.0313966	0.391673	0.0520066	0.156833	0.334447	0.137356	0.188395	0.188862	0.152998	0.0990446	0.048565	0.132279	-0.0565221	-0.0100263	0.150896	0.219449	0.0873968	0.16091	0.31162
844	-1.87744	8.62916	0.567547	0	0.182458	0	0.492963	4.47219	0.626861	0	1.03893	0	0.581828	0.305226	3.56715	0.870817	0.659328	1.35948	1.57489	-8.13527	-2.74973	-1.37731	-0.499225	-0.369575	0.131717	0.0145841	0.112897	0.125532	0.276078	0.326929	0.233986	-0.0505112	0.0684675	0.235409	0.279927	0.12085	0.319425	0.190054	0.240422	0.0887957	0.0629197	0.090983	-0.088437	0.0499552	0.229312	0.193729	0.0171825	0.136636	0.289137
845	-1.90962	6.75003	0.720257	0	0.0366412	0	0.392418	4.70651	0.566132	0	0.979968	0	0.65536	0.297837	3.40289	0.712811	0.619574	1.13953	1.74718	-5.47936	-2.28699	-1.46018	-0.439792	-0.289762	0.0258085	-0.0748678	0.142459	0.0958245	0.232925	0.304883	0.175621	0.336123	0.130085	0.251968	0.368429	0.165912	0.173715	0.157343	0.192167	0.0850962	0.109411	0.117385	-0.0345787	0.0966708	0.188231	0.262797	0.099374	0.123632	0.263035
846	-1.83822	7.53752	0.641673	0	0.288148	0	0.366685	4.11076	0.58893	0	1.03837	0	0.512615	0.233089	3.59067	0.877396	0.390691	1.01372	1.80105	-6.417	-2.07364	-1.68544	-0.496118	-0.395106	0.112564	-0.00984922	0.118021	0.0568869	0.224657	0.25582	0.0997647	0.315101	0.00338197	0.335875	0.216557	0.174913	0.497368	0.145567	0.180872	0.0793926	0.0750641	0.081952	-0.0838094	0.0345317	0.173549	0.228498	0.117918	0.163762	0.246593
847	-1.88799	6.86443	0.494787	0	0.169074	0	0.425609	4.23365	0.545079	0	0.92962	0	0.636322	0.326401	3.55772	0.819818	0.495166	1.31552	1.81477	-5.57762	-1.38739	-1.61325	-0.469773	-0.246551	0.0789619	-0.0101354	0.08958	0.0396969	0.277208	0.210847	0.195309	0.267855	0.137164	0.20328	0.330285	0.159601	0.416437	0.163254	0.179326	0.090366	0.0192103	0.118514	-0.0769813	0.0391812	0.16252	0.165385	0.0739398	0.159335	0.398
848	-1.85762	8.70133	0.711764	0	0.021701	0	0.458168	4.38275	0.634437	0	1.00044	0	0.629575	0.211206	3.61521	0.987065	0.535307	1.33456	1.72757	-7.55056	-1.94744	-1.70008	-0.493003	-0.266592	0.0879312	-0.104727	0.128512	0.106346	0.180859	0.245573	0.241286	0.312047	0.0681987	0.133305	0.324286	0.137295	0.254392	0.169847	0.186713	0.0823572	0.0650734	0.114107	-0.0816694	0.0589965	0.199576	0.20383	0.0696564	0.15785	0.288188
849	-1.90457	8.00716	0.624697	0	0.0986481	0	0.496398	4.28929	0.592674	0	0.971248	0	0.560564	0.245422	3.38924	0.802214	0.461836	1.43911	1.63078	-7.17389	-2.72488	-1.44946	-0.49126	-0.281021	0.0775619	-0.0325059	0.125578	0.0611108	0.153872	0.248763	0.193462	0.396895	0.0749391	0.304245	0.286474	0.178833	0.309653	0.185814	0.211981	0.102787	0.0916093	0.0660609	-0.0693489	0.0752269	0.191381	0.16063	0.0434193	0.126531	0.29097
850	-1.84093	6.39707	0.563014	0	0.127191	0	0.473048	4.76345	0.499415	0	1.00386	0	0.647618	0.226268	3.55181	0.858186	0.627179	1.31938	1.57473	-5.3004	-2.52814	-1.7081	-0.526083	-0.329746	0.149834	0.0193296	0.125284	0.0730756	0.249277	0.222859	0.276803	0.333772	0.0882873	0.167535	0.351412	0.135506	0.207568	0.175132	0.223188	0.0732518	0.11213	0.154899	-0.0577038	-0.0123991	0.1731	0.214217	0.0472264	0.0874658	0.291868
851	-1.81936	8.06002	0.69882	0	0.13283	0	0.480173	4.65543	0.647481	0	0.911091	0	0.667577	0.288394	3.59529	0.759504	0.373332	1.44882	1.72399	-7.6664	-2.2262	-1.61651	-0.500346	-0.32391	0.120188	-0.0302468	0.126275	0.141227	0.304929	0.273431	0.334558	0.300239	0.167817	0.232266	0.366148	0.133029	0.27162	0.168631	0.189007	0.0617972	0.0614502	0.0402043	-0.089927	0.0340337	0.14741	0.160714	0.0793984	0.0897976	0.350112
852	-1.81033	7.01864	0.64032	0	0.0522686	0	0.508385	4.94835	0.638402	0	0.979339	0	0.61699	0.361329	3.6222	0.881173	0.552621	1.39841	1.57549	-6.46495	-2.7433	-1.44424	-0.506763	-0.325409	0.104826	-0.0368527	0.128382	0.0204494	0.28299	0.297716	0.289755	0.18789	0.070095	0.316653	0.30566	0.133565	0.365879	0.157103	0.169198	0.0486564	-0.00890165	0.104132	-0.117096	0.0466283	0.181537	0.191862	0.0519115	0.126854	0.320489
853	-1.95334	7.13396	0.56174	0	0.0879684	0	0.40789	4.71786	0.572959	0	1.04011	0	0.569719	0.235083	3.45093	0.82218	0.611653	1.16556	1.80615	-5.98228	-2.39073	-1.9098	-0.483111	-0.329738	0.0824372	-0.0607089	0.122102	0.163486	0.253565	0.243009	0.228167	0.25794	0.107412	0.158977	0.341037	0.184465	0.285743	0.168144	0.206631	0.0761904	0.127473	0.0844802	-0.0609724	0.114528	0.272128	0.156473	0.0323111	0.137545	0.208984
854	-1.92844	6.14403	0.615983	0	0.135188	0	0.422888	4.48786	0.489519	0	1.07769	0	0.685942	0.247842	3.44253	0.950478	0.67553	1.29197	1.555	-5.19656	-2.46853	-1.13333	-0.438933	-0.276857	0.0736283	-0.0384168	0.109633	0.140526	0.267176	0.331667	0.131746	0.352114	0.0906906	0.214713	0.314414	0.176027	0.205428	0.162819	0.239452	0.104069	0.00638894	0.0852341	-0.0488936	0.0927174	0.233814	0.235285	0.0358023	0.131346	0.270662
855	-1.87196	8.23567	0.499473	0	0.260608	0	0.413028	4.61332	0.585713	0	0.970777	0	0.602902	0.318398	3.46815	0.896868	0.661797	1.39544	1.44866	-7.20526	-2.06854	-1.35739	-0.49932	-0.237193	0.0981277	-0.0189441	0.0749078	0.00388104	0.237779	0.320155	0.187565	0.30713	0.0251591	0.312522	0.36486	0.197156	0.206337	0.189912	0.21463	0.112221	0.0588543	0.112045	-0.0739754	0.0108537	0.121677	0.185006	0.101206	0.0896741	0.320108
856	-1.83755	8.06277	0.531339	0	0.290597	0	0.400772	4.95925	0.555154	0	0.96878	0	0.57986	0.164972	3.50515	0.761432	0.451909	1.32554	1.76014	-6.96238	-2.35848	-1.60925	-0.486065	-0.316528	0.0504254	-0.101472	0.131951	0.142909	0.265755	0.203873	0.15053	0.27924	0.135521	0.201574	0.286677	0.135392	0.194687	0.17009	0.198701	0.153358	0.150664	0.15145	-0.0871357	0.0122626	0.128295	0.178689	0.117537	0.138004	0.255807
857	-1.85957	6.65432	0.541682	0	0.289631	0	0.388768	4.84608	0.457686	0	0.994397	0	0.58597	0.305597	3.4388	0.721206	0.478182	1.27201	1.59354	-5.77543	-2.94558	-1.31959	-0.434811	-0.285824	0.0900731	-0.0411488	0.0860799	0.0737918	0.226124	0.342317	0.183582	0.119123	0.0625273	0.27875	0.35112	0.174292	0.339535	0.176331	0.236718	0.0899334	0.0749453	0.125008	-0.0590308	0.0347503	0.145449	0.280108	0.0895681	0.0903397	0.269358
858	-1.90283	9.48369	0.651358	0	0.158015	0	0.442277	4.7142	0.716737	0	0.996618	0	0.775668	0.25838	3.71488	0.948848	0.613545	1.39379	1.63718	-9.35146	-3.31835	-1.57046	-0.491022	-0.279274	0.0688282	-0.0417361	0.160355	0.00768516	0.219354	0.274904	0.00407848	0.235277	0.0292595	0.19185	0.312776	0.188305	0.283491	0.201106	0.2038	0.116634	0.0729711	0.0776253	-0.0840906	0.0397157	0.19045	0.259168	0.0636411	0.122986	0.270301
859	-1.89926	7.08143	0.648223	0	-0.0623406	0	0.392991	4.69765	0.615358	0	0.915933	0	0.664412	0.340567	3.69742	0.70444	0.457192	1.29578	1.7942	-6.26195	-1.87449	-1.62074	-0.447552	-0.263724	0.135089	-0.00942611	0.0883352	0.0443296	0.137425	0.172888	0.218264	0.392581	0.0196949	0.154976	0.36223	0.181047	0.379346	0.171689	0.191195	0.0938233	0.0324247	0.0980946	-0.0954744	0.0383383	0.188899	0.1642	0.165418	0.169417	0.304008
860	-1.9161	7.89274	0.627782	0	0.281401	0	0.360639	4.67469	0.59667	0	0.98238	0	0.65002	0.320988	3.444	0.69779	0.584347	1.23951	1.69406	-6.75537	-2.1559	-1.4901	-0.522046	-0.280183	0.115045	-0.00249038	0.148621	0.163316	0.146345	0.40849	0.124091	0.401335	0.128057	0.179017	0.357245	0.134054	0.419894	0.166778	0.243116	0.133552	0.101406	0.132867	-0.0363365	0.00705484	0.173162	0.252564	0.0536729	0.101483	0.377838
861	-1.81543	6.76548	0.535851	0	0.266356	0	0.56333	4.43462	0.576159	0	1.09795	0	0.515657	0.255617	3.53655	0.94431	0.5298	1.38039	1.70101	-5.77142	-2.11823	-1.52157	-0.519749	-0.278693	0.125239	-0.0243524	0.0205796	0.0166389	0.269848	0.194225	0.165878	0.464834	0.0414372	0.243908	0.350345	0.180067	0.383825	0.164716	0.230168	0.0611824	0.0237337	0.0626141	-0.0896739	0.0209567	0.136943	0.148802	0.00440929	0.162797	0.213679
862	-1.85539	7.19641	0.501619	0	0.1622	0	0.477106	4.26739	0.568429	0	1.03384	0	0.529798	0.214639	3.4837	0.895775	0.572077	1.30662	1.77641	-6.0777	-1.09592	-1.92092	-0.456928	-0.286763	0.120009	-0.0336928	0.147885	0.0706904	0.2259	0.439863	0.345382	0.329244	0.0576345	0.226248	0.291226	0.140207	0.32264	0.15336	0.192625	0.125235	0.0306671	0.148177	-0.0931774	0.0167089	0.148332	0.187461	0.0722609	0.122169	0.280248
863	-1.90947	9.54066	0.751154	0	0.126063	0	0.395243	4.5971	0.476656	0	0.959738	0	0.497642	0.297115	3.41664	0.83788	0.536906	1.4836	1.65771	-8.6888	-2.50794	-1.4435	-0.467589	-0.269214	0.0836719	-0.0645525	0.0924092	0.131344	0.263217	0.352385	0.244607	0.345114	0.0565813	0.196203	0.35026	0.20856	0.257347	0.191253	0.196189	0.0955924	0.107537	0.0529836	-0.0771345	0.0317247	0.207362	0.231625	0.050007	0.129445	0.268491
864	-1.84395	7.41586	0.568617	0	0.076433	0	0.460864	4.64367	0.529279	0	1.10925	0	0.488132	0.256366	3.62978	0.822093	0.524883	1.40126	1.71213	-6.56842	-1.67993	-1.82328	-0.480907	-0.308393	0.0327326	-0.0269696	0.088522	0.119234	0.181757	0.37492	0.128071	0.527632	0.019165	0.144084	0.282397	0.188578	0.378565	0.153578	0.246443	0.105888	0.0159535	0.104256	-0.0619957	0.0482789	0.151694	0.259663	0.105957	0.190055	0.219307
865	-1.83294	7.76049	0.477037	0	0.174421	0	0.325633	4.60669	0.514582	0	1.04281	0	0.71074	0.258888	3.4292	0.807843	0.422053	1.49356	1.79387	-7.27358	-2.23194	-1.63318	-0.476046	-0.318273	0.0602868	-0.0531444	0.0911697	0.0951079	0.255942	0.333009	0.100674	0.532209	0.133589	0.136455	0.279157	0.126488	0.242642	0.214665	0.184929	0.0929013	0.0771724	0.0703635	-0.0786605	0.064234	0.196918	0.112219	0.0832906	0.122741	0.178052
866	-1.92076	8.33102	0.46059	0	0.29922	0	0.416003	4.53357	0.596764	0	1.12245	0	0.587772	0.224915	3.34566	0.860133	0.590078	1.50843	1.70799	-7.49187	-2.22065	-1.52962	-0.499578	-0.295138	0.123433	-0.000514618	0.0642116	0.0195574	0.237857	0.251501	0.0229931	0.424909	0.0676638	0.195612	0.328447	0.156207	0.212346	0.169459	0.226532	0.123986	0.0864723	0.110078	-0.033252	0.0401987	0.189399	0.235032	0.163118	0.118658	0.242973
867	-1.87955	7.51822	0.612157	0	0.249197	0	0.461863	4.61119	0.767399	0	1.0658	0	0.559614	0.235013	3.6307	0.74196	0.507261	1.43737	1.54825	-7.43615	-2.61041	-1.69755	-0.509349	-0.333821	0.11681	-0.0346039	0.0664435	0.038077	0.208878	0.196432	0.281153	0.373784	0.0604284	0.260124	0.36704	0.204504	0.25579	0.172899	0.216918	0.0965112	0.140022	0.140033	-0.0951626	0.0538907	0.173644	0.261509	0.156327	0.110974	0.247413
868	-1.90263	7.96475	0.689244	0	0.220759	0	0.375095	4.68465	0.668813	0	0.810087	0	0.679528	0.334517	3.4056	0.877236	0.600572	1.25967	1.66815	-7.65045	-3.08401	-1.40528	-0.474435	-0.280064	0.119626	0.000226438	0.117277	0.0518586	0.313995	0.250539	0.102842	0.366097	0.0987259	0.212989	0.251812	0.132446	0.362941	0.176651	0.144757	0.155926	0.0905136	0.0855889	-0.070502	0.0116569	0.164316	0.145112	0.059364	0.139106	0.239432
869	-1.85184	6.18231	0.593988	0	0.265497	0	0.393702	4.6457	0.624348	0	0.962194	0	0.712333	0.129937	3.54642	0.755698	0.491502	1.28354	1.66797	-5.24193	-1.43695	-1.7989	-0.483016	-0.282407	0.0870403	-0.0359431	0.134951	0.0728125	0.205455	0.210229	0.211271	0.389281	0.120596	0.246099	0.335816	0.136734	0.323241	0.175065	0.235272	0.0891708	0.10968	0.10296	-0.0844	0.0235655	0.174602	0.192924	0.0932477	0.14652	0.293031
870	-1.84376	6.9683	0.53181	0	0.155308	0	0.489666	4.94271	0.620346	0	1.17951	0	0.607806	0.286238	3.60382	0.890233	0.654479	1.41894	1.71146	-6.3659	-2.6395	-1.31952	-0.47542	-0.289525	0.0781064	-0.0522766	0.123927	0.0545729	0.211697	0.27216	0.143302	0.316638	0.0981603	0.103856	0.340044	0.133928	0.279358	0.147749	0.204546	0.102862	0.106152	0.0671464	-0.0688554	0.0333203	0.162396	0.236385	0.106495	0.122169	0.380435
871	-1.87422	7.17708	0.665631	0	0.244641	0	0.435884	5.15479	0.590117	0	1.01693	0	0.649168	0.224291	3.66697	0.801813	0.617158	1.108	1.60681	-6.05241	-2.43939	-1.50725	-0.484757	-0.268469	0.0448733	-0.120754	0.136432	0.14233	0.27353	0.225519	0.281242	0.422261	0.117354	0.262229	0.313205	0.150849	0.319005	0.153787	0.203244	0.121458	0.0909394	0.175361	-0.0705369	0.0427281	0.165141	0.270599	0.136848	0.122343	0.255995
872	-1.84789	7.09747	0.519617	0	0.25834	0	0.48162	5.15261	0.572963	0	1.17527	0	0.566632	0.278624	3.61684	0.902228	0.536202	1.09303	1.78493	-5.78475	-3.1748	-1.71346	-0.495282	-0.307309	0.101349	-0.0121441	0.161283	0.0754631	0.299524	0.255182	0.326222	0.5209	0.0486161	0.185592	0.303442	0.119094	0.317147	0.15463	0.127927	0.0820725	0.0431764	0.0880404	-0.0979218	0.0508584	0.197719	0.171937	0.125767	0.137494	0.383754
873	-1.85779	7.29055	0.658143	0	0.0729871	0	0.401225	4.27844	0.713225	0	1.02554	0	0.545381	0.224065	3.62191	0.851796	0.579255	1.34553	1.65921	-6.32588	-3.11884	-1.56164	-0.487232	-0.3015	0.0809639	-0.0709648	0.108737	0.117579	0.299911	0.194466	0.070656	0.283513	0.0839902	0.132966	0.372247	0.196994	0.261582	0.155218	0.14943	0.0727654	0.0535782	0.0733095	-0.0922637	0.0415434	0.203571	0.159943	0.0229594	0.154902	0.410129
874	-1.88352	7.3546	0.326458	0	0.204129	0	0.377556	4.57296	0.492226	0	1.08438	0	0.569851	0.237842	3.51566	0.762126	0.524433	1.39097	1.76584	-6.48111	-1.3803	-1.27809	-0.456974	-0.239042	0.0886901	-0.058271	0.0824339	0.0847062	0.275149	0.328896	0.282195	0.355052	0.0461416	0.226766	0.365304	0.198581	0.297528	0.185114	0.201313	0.0842006	0.016286	0.122978	-0.0512096	0.0347297	0.167151	0.202783	0.06994	0.114601	0.319621
875	-1.79147	7.40651	0.588755	0	0.188461	0	0.465898	4.87049	0.658232	0	0.925914	0	0.560028	0.346062	3.51115	0.889159	0.479343	1.41089	1.83352	-6.51472	-1.82177	-1.60557	-0.490941	-0.352319	0.080497	-0.0938856	0.0928721	0.157419	0.174095	0.275583	0.146625	0.366525	0.0531896	0.227021	0.358694	0.176347	0.215325	0.205867	0.157387	0.0748989	0.0023966	0.119395	-0.0921607	0.0384326	0.161294	0.179088	0.0225303	0.106335	0.245074
876	-1.84363	6.56744	0.474685	0	0.37676	0	0.41922	4.73404	0.639434	0	1.03528	0	0.578034	0.336493	3.46799	0.863032	0.520225	1.3533	1.73264	-5.67986	-1.81671	-1.47616	-0.553537	-0.29736	0.104219	-0.0606428	0.0464697	0.14268	0.302517	0.368809	0.191718	0.453196	0.0644581	0.215378	0.370329	0.167311	0.277744	0.16149	0.214769	0.0661408	0.000755281	0.0918752	-0.0797326	0.0480469	0.188681	0.288759	-0.035826	0.172474	0.273531
877	-1.85253	6.4957	0.600999	0	0.0596544	0	0.476985	4.66446	0.430327	0	0.973546	0	0.562168	0.26344	3.29325	0.933611	0.419245	1.45451	1.60239	-5.43239	-3.61923	-1.23501	-0.478644	-0.289187	0.104374	-0.0516646	0.122394	0.130178	0.220671	0.27641	0.180756	0.28073	0.100031	0.302191	0.34499	0.141437	0.392517	0.191018	0.181494	0.0977074	0.0553273	0.0988958	-0.107795	0.012508	0.172443	0.0428851	0.0718812	0.157247	0.289492
878	-1.87099	5.82546	0.520642	0	0.356042	0	0.420661	4.71484	0.635367	0	1.00828	0	0.674641	0.21071	3.58523	0.735134	0.536853	1.47574	1.70837	-4.73651	-2.4953	-1.60643	-0.47596	-0.284198	0.10675	-0.0405578	0.157108	0.00762148	0.277927	0.383556	0.354448	0.295078	0.0705259	0.225106	0.278005	0.159254	0.489167	0.156519	0.195599	0.12538	0.0708775	0.078453	-0.0895601	0.0177295	0.13679	0.215401	0.0801606	0.138582	0.267466
879	-1.87771	6.523	0.533715	0	0.223933	0	0.440586	4.6094	0.757739	0	1.00916	0	0.629596	0.2724	3.72736	0.940005	0.547335	1.3976	1.6461	-5.60371	-3.10991	-1.67988	-0.479566	-0.307698	0.122457	-0.0180497	0.118328	0.164462	0.247281	0.331924	0.139288	0.415816	0.0160537	0.22178	0.317143	0.173343	0.310754	0.177445	0.227406	0.0711162	0.100447	0.0806947	-0.0859136	-0.0048671	0.198149	0.186358	0.013557	0.133242	0.257264
880	-1.78695	9.08438	0.637516	0	0.240716	0	0.480691	4.38981	0.517373	0	1.07965	0	0.685346	0.249328	3.53232	0.913986	0.513944	1.25249	1.75028	-8.26487	-1.68554	-1.53817	-0.529246	-0.3199	0.0926082	-0.00150175	0.112632	0.11632	0.247016	0.335365	0.114577	0.248478	0.148276	0.294922	0.308039	0.134505	0.362977	0.178105	0.165601	0.0495097	0.0193298	0.11934	-0.105826	-0.00465602	0.155719	0.217133	0.0818136	0.117562	0.294667
881	-1.80514	7.77737	0.476599	0	0.332565	0	0.451683	5.31812	0.599712	0	1.07631	0	0.455438	0.409067	3.65172	0.862488	0.65204	1.39345	1.79067	-6.79596	-4.78407	-1.80936	-0.555397	-0.315717	0.127244	-0.0221826	0.104191	0.0797503	0.240403	0.351125	0.199814	0.361928	0.11861	0.205817	0.307102	0.122594	0.393221	0.203687	0.206278	0.0656855	0.0586871	0.135684	-0.137617	-0.00485472	0.16686	0.12284	0.0557868	0.100146	0.286434
882	-1.87153	7.83506	0.691579	0	0.0713861	0	0.354617	4.37947	0.594509	0	0.969163	0	0.697983	0.21028	3.46087	0.911879	0.581258	1.27294	1.7552	-6.40118	-1.47409	-1.58361	-0.443563	-0.269544	0.0887306	-0.0639331	0.0865992	0.0678363	0.163328	0.248732	0.0367471	0.199342	-0.0410632	0.193911	0.380999	0.173129	0.203765	0.194618	0.203983	0.0977974	0.103022	0.0941499	-0.0877939	0.072612	0.204193	0.20763	0.0215797	0.153226	0.268083
883	-1.89618	8.14173	0.829326	0	-0.0155194	0	0.494722	4.7471	0.514466	0	1.00939	0	0.566824	0.30422	3.64805	0.809894	0.460475	1.15079	1.76648	-6.97035	-1.72548	-1.68344	-0.474387	-0.290518	0.128094	-0.0708735	0.108295	0.164619	0.211728	0.319928	0.384631	0.326483	0.0714311	0.164782	0.370369	0.194311	0.234709	0.163978	0.257433	0.116743	0.129504	0.0230611	-0.087409	0.0275699	0.155809	0.115162	0.0278765	0.173842	0.266237
884	-1.84255	8.17668	0.722728	0	0.0763517	0	0.557639	4.82321	0.623234	0	1.14009	0	0.781829	0.25829	3.524	0.851883	0.565956	1.39298	1.68843	-7.31096	-2.28854	-1.45716	-0.509912	-0.2989	0.0859863	-0.0219097	0.0762788	0.0344129	0.181547	0.20759	0.0681332	0.458283	0.0622665	0.128158	0.358016	0.176435	0.322429	0.167191	0.229435	0.0642478	0.0183641	0.0968693	-0.0502481	0.0376349	0.158811	0.164764	0.0395702	0.143655	0.249363
885	-1.83108	9.39934	0.593388	0	0.231973	0	0.332909	4.36837	0.585584	0	0.895866	0	0.718552	0.253261	3.47922	0.74159	0.529844	1.33257	1.70856	-8.51996	-2.35556	-1.44025	-0.436803	-0.240669	0.104024	-0.0527597	0.127538	0.0887664	0.30004	0.292866	0.225419	0.309588	0.105537	0.228913	0.321102	0.138913	0.40085	0.168175	0.171444	0.0787093	0.00712902	0.107546	-0.0775655	-0.00220941	0.131733	0.153103	0.0615958	0.148407	0.0858161
886	-1.83468	7.54335	0.597844	0	0.12556	0	0.422695	4.55167	0.504988	0	1.05932	0	0.489	0.293133	3.5888	0.792708	0.531701	1.21467	1.64544	-7.23965	-2.66235	-1.40892	-0.523435	-0.343208	0.0647065	-0.0131391	0.0713973	0.183011	0.213753	0.447529	0.198084	0.232786	0.100108	0.16861	0.322044	0.179348	0.208918	0.179269	0.206455	0.0533932	0.0440345	0.14172	-0.0847641	0.0502374	0.173774	0.308907	0.0571765	0.175238	0.30955
887	-1.83724	5.41231	0.559462	0	0.161758	0	0.432205	4.66296	0.636514	0	0.832251	0	0.513416	0.275862	3.48433	0.864934	0.465232	1.22546	1.46644	-5.05217	-2.45749	-1.17076	-0.490001	-0.283767	0.0735202	-0.0771348	0.0296599	0.0761743	0.237802	0.295676	-0.0188022	0.311101	0.0286563	0.273471	0.386006	0.186059	0.269471	0.176211	0.193106	0.0789906	0.0847005	0.0908898	-0.0967691	0.0252777	0.184488	0.280141	0.110385	0.139101	0.437707
888	-1.87376	5.89946	0.624741	0	0.143043	0	0.426116	4.76602	0.537451	0	0.94692	0	0.661639	0.496053	3.51185	0.796501	0.495898	1.27736	1.70098	-4.70323	-2.60407	-1.33102	-0.45189	-0.300538	0.118233	-0.00544095	0.0816056	0.0556614	0.217694	0.333156	0.142936	0.367738	0.0674963	0.234095	0.334517	0.186447	0.250355	0.191797	0.24328	0.0979291	0.0505332	0.0392096	-0.0970362	0.0221113	0.170528	0.147638	0.0581764	0.122639	0.353002
889	-1.82311	6.28611	0.763639	0	-0.0282305	0	0.498709	4.81382	0.487482	0	1.01378	0	0.548638	0.181932	3.63272	0.750267	0.499769	1.31733	1.80254	-5.38166	-2.36254	-1.92281	-0.483558	-0.29355	0.069899	-0.0652862	0.108942	0.0676752	0.247134	0.283961	0.146109	0.533112	0.065029	0.145873	0.407127	0.169071	0.172674	0.157772	0.175215	0.0930618	0.0720442	0.0844677	-0.114723	0.0253177	0.189849	0.28258	0.0893783	0.162019	0.31703
890	-1.85722	7.43788	0.338076	0	0.487387	0	0.355827	4.4543	0.709845	0	0.943237	0	0.545347	0.229402	3.56991	0.820499	0.685874	1.3474	1.62545	-6.66586	-2.76524	-1.46688	-0.503787	-0.254523	0.107802	-0.0115898	0.0992981	0.0299381	0.259573	0.308211	0.378467	0.183274	0.082667	0.254837	0.313347	0.175481	0.293095	0.193882	0.227605	0.0861395	0.0410372	0.130565	-0.0766582	0.045564	0.163709	0.228157	0.0172283	0.121682	0.182539
891	-1.85543	7.78968	0.559959	0	0.067035	0	0.347245	4.68431	0.580987	0	0.845854	0	0.664597	0.216864	3.43366	0.860344	0.588071	1.37672	1.63757	-6.98083	-2.70532	-1.40987	-0.466686	-0.309723	0.0907641	-0.0345051	0.0729908	0.0786207	0.229365	0.307255	0.287151	0.398653	0.0486448	0.219365	0.325607	0.192356	0.262979	0.161204	0.207508	0.113811	0.0906522	0.0650793	-0.0361216	-0.0080564	0.167975	0.21317	0.0730966	0.146394	0.168743
892	-1.82592	9.92123	0.570928	0	0.299629	0	0.473924	5.17261	0.53224	0	0.928789	0	0.649001	0.256892	3.40989	0.805439	0.609345	1.23449	1.63809	-8.99806	-2.65056	-1.42575	-0.496736	-0.308215	0.0894201	-0.0706227	0.119509	0.0131918	0.245992	0.394472	0.24771	0.496994	0.0645996	0.159229	0.3228	0.163436	0.30999	0.167416	0.205997	0.0757687	0.0259395	0.0364173	-0.107587	0.0430534	0.190853	0.228679	0.0672949	0.150575	0.291542
893	-1.85403	7.27219	0.662145	0	0.0302036	0	0.434454	4.44559	0.516606	0	1.03293	0	0.653056	0.183997	3.53385	0.949944	0.489595	1.37377	1.81285	-6.92153	-3.1958	-1.7491	-0.505455	-0.361402	0.0759384	-0.0426822	0.0404896	0.0973736	0.131496	0.232498	0.196931	0.379325	0.0592881	0.210815	0.383179	0.164689	0.323733	0.191181	0.164711	0.130547	0.129242	0.044377	-0.0962965	0.0795798	0.212242	0.214591	0.0861907	0.107141	0.317997
894	-1.93544	6.99544	0.589884	0	0.256991	0	0.416217	4.60922	0.720032	0	1.18158	0	0.753072	0.272676	3.60422	0.735414	0.470962	1.47905	1.69246	-6.53537	-3.31243	-1.73805	-0.511186	-0.301367	0.123649	0.00577954	0.0711419	0.0582082	0.235607	0.23592	0.180247	0.1933	0.0288361	0.209894	0.39256	0.203257	0.259423	0.161713	0.245958	0.0885898	0.0728712	0.111644	-0.0736921	0.0739547	0.192175	0.244884	0.104542	0.109081	0.219841
895	-1.85834	8.2726	0.664519	0	0.127789	0	0.462583	4.57664	0.524003	0	1.19016	0	0.632831	0.2302	3.55896	0.78426	0.43856	1.40818	1.70037	-7.15486	-2.61899	-1.90898	-0.460007	-0.291054	0.115886	-0.0222052	0.13808	0.124373	0.218839	0.32473	0.184525	0.331858	0.00503052	0.232213	0.299139	0.173878	0.474654	0.176442	0.180593	0.086528	0.0227196	0.101193	-0.0641471	0.0128805	0.162648	0.158991	0.0653263	0.100831	0.217667
896	-1.85863	7.55143	0.560114	0	0.0667427	0	0.367254	4.50983	0.57409	0	1.01465	0	0.603372	0.272493	3.61914	1.00243	0.704732	1.32451	1.76067	-7.39751	-2.07411	-1.54608	-0.562109	-0.33585	0.146641	-0.00169988	0.124282	0.121387	0.236183	0.15547	0.199557	0.290287	0.178606	0.269506	0.334533	0.149351	0.182718	0.171353	0.143664	0.11392	0.116596	0.0262823	-0.143474	0.0503968	0.217497	0.162022	-0.00052129	0.13165	0.217235
897	-1.83723	8.5599	0.591488	0	0.177733	0	0.44331	4.52783	0.611658	0	0.965095	0	0.562202	0.296383	3.517	0.849564	0.575814	1.36917	1.58538	-7.79516	-2.39142	-1.77939	-0.515806	-0.305775	0.118466	0.0150715	0.144212	0.000744657	0.177916	0.201873	0.156781	0.352616	0.168882	0.19838	0.348038	0.14015	0.331523	0.165513	0.241618	0.138153	0.0702979	0.0443061	-0.0839218	-0.0341079	0.134644	0.233219	0.0832536	0.145985	0.323326
898	-1.84052	8.9592	0.741115	0	0.0855812	0	0.543946	4.89573	0.697284	0	0.959744	0	0.62415	0.290849	3.65705	0.831531	0.599327	1.23415	1.73084	-8.05159	-2.51396	-1.44638	-0.467044	-0.263138	0.0832053	-0.067918	0.122151	0.123501	0.2476	0.211553	0.24065	0.402492	0.0650199	0.154398	0.384727	0.144913	0.304403	0.169691	0.180431	0.0847927	0.0450836	0.0376137	-0.0458685	-0.0186373	0.165079	0.229379	0.0959095	0.090885	0.203599
899	-1.84422	6.50619	0.597159	0	0.258514	0	0.454412	4.62906	0.601972	0	1.01582	0	0.648418	0.32088	3.42508	0.754639	0.459893	1.18987	1.68519	-5.6677	-2.75268	-1.51614	-0.488317	-0.353546	0.0958219	-0.0340688	0.087493	0.111534	0.150185	0.32793	0.272907	0.345984	0.0843712	0.24049	0.329992	0.159826	0.396867	0.180087	0.210951	0.0848523	0.0873441	0.116892	-0.08353	0.0127992	0.141806	0.154682	0.0495203	0.156941	0.27249
900	-1.85618	7.00173	0.550791	0	0.0798521	0	0.483024	4.80928	0.561486	0	0.918862	0	0.609621	0.281971	3.50951	0.89002	0.651449	1.28334	1.78909	-6.55353	-2.20433	-1.10074	-0.495418	-0.319236	0.106931	0.00443675	0.0672519	0.0601983	0.153894	0.26715	0.152118	0.195431	0.0760539	0.196858	0.344489	0.147981	0.289026	0.158674	0.187929	0.0836022	0.0368415	0.107603	-0.0674405	0.0411825	0.179305	0.171898	0.10608	0.121065	0.239456
901	-1.92169	7.30997	0.461504	0	0.218334	0	0.46975	4.55339	0.411306	0	1.12276	0	0.615576	0.345904	3.51611	0.984206	0.487604	1.364	1.43847	-6.50654	-2.00787	-1.3689	-0.448999	-0.239531	0.0818355	-0.0219896	0.120747	0.123718	0.197456	0.257531	0.244246	0.161149	0.0359513	0.271156	0.298007	0.185869	0.341983	0.207791	0.189601	0.0854918	0.015211	0.130677	-0.0862821	0.0650374	0.184042	0.264827	0.155736	0.0971246	0.333418
902	-1.9215	7.65025	0.537332	0	0.160849	0	0.457376	4.77723	0.761556	0	0.922947	0	0.678891	0.138815	3.5227	0.874229	0.660508	1.39538	1.51885	-6.78525	-1.65859	-1.27681	-0.503447	-0.287613	0.137732	-0.0296746	0.0488658	0.0675213	0.167421	0.160328	0.272075	0.288583	0.124668	0.290286	0.355519	0.12995	0.254722	0.157036	0.265211	0.137125	0.0804198	0.137694	-0.099282	0.0629064	0.225195	0.174108	0.0212573	0.183273	0.321799
903	-1.99385	7.83273	0.683864	0	0.0319727	0	0.435798	4.47976	0.65587	0	1.0873	0	0.531881	0.238786	3.50619	0.945561	0.553849	1.28429	1.76011	-6.81397	-2.16428	-1.9344	-0.44894	-0.258817	0.131527	-0.0299833	0.106484	0.0340787	0.215717	0.2189	0.0614247	0.252796	0.0798542	0.16122	0.330008	0.19973	0.341967	0.179155	0.271257	0.150325	0.0825983	0.137647	-0.0725549	0.0757425	0.196073	0.153327	-0.00226096	0.165531	0.362274
904	-1.87849	9.26538	0.623519	0	0.157304	0	0.35121	4.42357	0.451913	0	1.13422	0	0.58275	0.345888	3.55319	0.757195	0.419627	1.33586	1.64602	-8.22871	-3.05169	-1.5149	-0.470081	-0.280847	0.128001	0.0251122	0.108294	0.0631416	0.228753	0.30495	0.121095	0.273676	0.0193756	0.197822	0.345548	0.223186	0.384422	0.173494	0.173084	0.118456	0.0852681	0.135343	-0.11889	-0.0111942	0.127506	0.250738	0.05489	0.117575	0.263916
905	-1.87405	7.14794	0.507394	0	0.244829	0	0.455974	4.49004	0.506991	0	0.934932	0	0.729061	0.241789	3.47201	0.660196	0.478491	1.22269	1.77737	-5.89527	-2.44431	-1.38926	-0.481191	-0.258668	0.144525	-0.0223016	0.116746	0.134572	0.296792	0.197134	0.0480317	0.567722	0.0149086	0.0890259	0.33991	0.175322	0.429966	0.144805	0.179226	0.0579673	0.0750294	0.137821	-0.0913647	0.0147837	0.159135	0.263239	0.114211	0.136598	0.287474
906	-1.86144	6.46091	0.521038	0	0.319255	0	0.504263	4.45255	0.622468	0	1.06647	0	0.505758	0.172504	3.47327	0.950373	0.596276	1.35103	1.77654	-5.50185	-1.30144	-1.59235	-0.503141	-0.284257	0.120972	0.00947184	0.206	0.0670077	0.259117	0.266394	0.345275	0.472877	0.0670884	0.241135	0.35288	0.123988	0.333273	0.140015	0.167738	0.0787219	-0.020679	0.150381	-0.0844741	-0.00938665	0.167718	0.285552	0.0707767	0.165048	0.245779
907	-1.91114	8.00551	0.625108	0	0.221896	0	0.313624	4.55118	0.761815	0	0.871935	0	0.651566	0.258802	3.47773	0.772832	0.677854	1.31732	1.73043	-7.117	-2.99021	-1.70127	-0.510315	-0.296575	0.0749657	-0.0255375	0.162121	0.189193	0.243871	0.31742	0.310844	0.419456	0.146939	0.258421	0.372224	0.165904	0.233621	0.156852	0.196979	0.0869297	0.044097	0.0985305	-0.0897284	0.0925974	0.226667	0.258865	0.141803	0.124884	0.199289
908	-1.81571	5.81913	0.344419	0	0.281679	0	0.459601	4.50725	0.34206	0	0.920574	0	0.670053	0.199859	3.48491	0.926299	0.513191	1.27171	1.56546	-4.45929	-0.722573	-0.979479	-0.527008	-0.276394	0.113198	-0.020067	0.1056	0.0356234	0.272834	0.366181	0.340114	0.533414	0.136422	0.203231	0.419829	0.165012	0.339591	0.148466	0.29159	0.0837616	-0.00724748	0.0397028	-0.109492	-0.00845219	0.133453	0.167685	0.0323505	0.111034	0.308594
909	-1.89378	7.81776	0.538772	0	0.269143	0	0.466061	4.72773	0.50075	0	1.08578	0	0.595643	0.371115	3.45207	0.869632	0.694664	1.38842	1.69641	-7.20555	-2.39751	-1.456	-0.515766	-0.332833	0.108092	-0.00986359	0.116371	0.107127	0.291683	0.319231	0.150738	0.521148	0.0857948	0.180034	0.30058	0.206364	0.248483	0.181844	0.179703	0.0560116	0.0977365	0.0864161	-0.0777149	0.100073	0.201009	0.143279	0.0885317	0.11062	0.293592
910	-1.87027	7.93951	0.579834	0	0.407934	0	0.349217	4.83267	0.496811	0	1.06476	0	0.667487	0.357002	3.49865	0.927	0.5568	1.48606	1.72158	-7.02586	-3.0184	-1.02298	-0.492513	-0.310201	0.0867108	-0.0163845	0.153627	0.0219681	0.269923	0.319593	0.205219	0.402835	0.121087	0.331621	0.343554	0.159438	0.405436	0.166361	0.200468	0.0941948	0.0673144	0.110119	-0.0827025	0.0438306	0.181243	0.296496	0.0578859	0.0797194	0.295536
911	-2.00316	4.82854	0.585512	0	0.222134	0	0.494065	4.73919	0.649473	0	0.859184	0	0.699473	0.232829	3.59403	0.769955	0.597087	1.45819	1.65297	-4.33832	-2.61684	-1.49858	-0.456401	-0.24497	0.154238	0.0316947	0.105824	0.0884853	0.28248	0.172972	0.171003	0.395904	0.131838	0.186491	0.355644	0.147641	0.241728	0.173867	0.23016	0.129593	0.0718618	0.127084	-0.0175226	0.0550252	0.204057	0.119917	0.0792546	0.187193	0.33977
912	-1.88077	8.82353	0.605336	0	0.0784414	0	0.538029	5.04286	0.608441	0	0.879053	0	0.545883	0.344795	3.49853	0.86556	0.466725	1.29133	1.82949	-7.67881	-2.48485	-2.04055	-0.489021	-0.317751	0.0586547	-0.0600818	0.160533	0.0427295	0.251454	0.342269	0.244978	0.333375	0.126166	0.220428	0.298854	0.192829	0.349401	0.145753	0.197439	0.0756622	0.0241113	0.136191	-0.050507	0.0746577	0.205436	0.2203	0.0152581	0.179176	0.217654
913	-1.91475	6.16119	0.527554	0	0.317969	0	0.445044	4.63701	0.603095	0	0.954055	0	0.580922	0.262923	3.5971	0.783405	0.518804	1.30666	1.82744	-5.39871	-2.04295	-1.76212	-0.445982	-0.243535	0.078652	-0.0909086	0.112502	0.0700579	0.253197	0.327189	0.259419	0.361761	0.115812	0.207086	0.266531	0.13089	0.354027	0.187616	0.219584	0.104848	0.0919133	0.138312	-0.016486	0.0129772	0.180446	0.175904	0.126725	0.157394	0.293657
[truncated: 87 more rows]
[truncated: 4 more columns]

## Sheet: UK cost part 2 bs coef
Iteration	[1]	[2]	[3]	[4]	[5]	[6]	[7]	[8]	[9]	[10]	[11]	[12]	[13]	[14]	[15]	[16]	[17]	[18]	[19]	[20]	[21]	[22]	[23]	[24]	[25]	[26]	[27]	[28]	[29]	[30]	[31]	[32]	[33]	[34]	[35]	[36]	[37]	[38]	[39]	[40]	[41]	[42]	[43]	[44]	[45]	[46]	[47]	[48]	[49]
[truncated: 1,000 more rows]
[truncated: 3 more columns]

[truncated: 6 more sheets: US Cost regression results, US cost part 1 bs coef, US cost part 2 bs coef, QoL regression results, QoL bootstrapped coef (UK), QoL bootstrapped coef (US)]
